# Supplementary material for: K2LaCl5
Source: Acta Crystallogr Sect E Struct Rep Online. 2010 Nov 10;66(Pt 12):i78. doi: 10.1107/S1600536810045198 (PMC3011500; doi:10.1107/S1600536810045198)
Supplement: Supplementary file 1 [file e-66-00i78-sup1.cif]

##############################################################################
###                                                                        ###
###        Electronic paper (Acta Crystallographica Section E)             ###
###                                                                        ###
##############################################################################
#                                                                            #
# This CIF contains the data in a paper accepted for publication in Acta     #
# Crystallographica Section E. It conforms to the requirements of Notes      #
# for Authors for Section E, and has been peer reviewed under the auspices   #
# of the IUCr Commission on Journals.                                        #
#                                                                            #
# Full details of the Crystallographic Information File format               #
# are given in the paper "The Crystallographic Information File (CIF):       #
# a New Standard Archive File for Crystallography" by S. R. Hall, F. H.      #
# Allen and I. D. Brown [Acta Cryst. (1991), A47, 655-685].                  #
#                                                                            #
# The current version of the core CIF dictionary is obtainable from          #
# ftp://ftp.iucr.org/pub/cif_core.dic. The current version number is 2.4.    #
#                                                                            #
# Software is freely available for graphical display of the structure(s) in  #
# this CIF.  For information consult the CIF home page http://www.iucr.org/  #
# cif/home.html                                                              #
#                                                                            #
# This file may be used for bona fide research purposes within the           #
# scientific community so long as proper attribution is given to the journal # 
# article from which it was obtained.                                        #
#                                                                            #
##############################################################################
                                             
data_I
_audit_creation_method     SHELXL-97
_chemical_name_systematic
;
dipotassium lanthanum pentachloride
;
_chemical_name_common     'Dipotassium Lanthanum(III) Pentachloride'
_chemical_formula_moiety     ?
_chemical_formula_sum     'Cl5 K2 La'
_chemical_formula_iupac     'K2 La Cl5'
_chemical_formula_weight     394.36
_chemical_melting_point     ?
_symmetry_cell_setting     orthorhombic
_symmetry_space_group_name_H-M     'P n m a'
_symmetry_space_group_name_hall     '-P 2ac 2n'
loop_
    _symmetry_equiv_pos_as_xyz
    'x, y, z'
    '-x+1/2, -y, z+1/2'
    'x+1/2, -y+1/2, -z+1/2'
    '-x, y+1/2, -z'
    '-x, -y, -z'
    'x-1/2, y, -z-1/2'
    '-x-1/2, y-1/2, z-1/2'
    'x, -y-1/2, z'
_cell_length_a     12.7402(8)
_cell_length_b     8.8635(6)
_cell_length_c     8.0174(5)
_cell_angle_alpha     90.00
_cell_angle_beta     90.00
_cell_angle_gamma     90.00
_cell_volume     905.35(10)
_cell_formula_units_Z     4
_cell_measurement_reflns_used     ?
_cell_measurement_theta_min     3.43
_cell_measurement_theta_max     32.98
_cell_measurement_temperature     293(2)
_exptl_crystal_description     Bricks
_exptl_crystal_colour     Colourless
_exptl_crystal_size_max     0.33
_exptl_crystal_size_mid     0.28
_exptl_crystal_size_min     0.24
_exptl_crystal_density_diffrn     2.893
_exptl_crystal_density_meas     ?
_exptl_crystal_density_method     'not measured'
_exptl_crystal_F_000     720
_exptl_absorpt_coefficient_mu     7.021
_exptl_absorpt_correction_type     numerical
_exptl_absorpt_process_details     '(X-SHAPE; Stoe & Cie, 1999)'
_exptl_absorpt_correction_T_min     0.1062
_exptl_absorpt_correction_T_max     0.1853
_diffrn_ambient_temperature     293(2)
_diffrn_radiation_type     MoK\a
_diffrn_radiation_wavelength     0.71073
_diffrn_radiation_monochromator     graphite
_diffrn_measurement_device_type     'Stoe IPDS-I'
_diffrn_measurement_method     'imaging plate detector system'
_diffrn_detector_area_resol_mean     ?
_diffrn_reflns_number     12421
_diffrn_reflns_av_R_equivalents     0.1389
_diffrn_reflns_av_sigmaI/netI     0.1066
_diffrn_reflns_theta_min     3.43
_diffrn_reflns_theta_max     32.98
_diffrn_reflns_theta_full     32.93
_diffrn_measured_fraction_theta_max     0.921
_diffrn_measured_fraction_theta_full     0.921
_diffrn_reflns_limit_h_min     -19
_diffrn_reflns_limit_h_max     19
_diffrn_reflns_limit_k_min     -11
_diffrn_reflns_limit_k_max     11
_diffrn_reflns_limit_l_min     -12
_diffrn_reflns_limit_l_max     12
_diffrn_standards_number     ?
_diffrn_standards_interval_count     ?
_diffrn_standards_interval_time     ?
_diffrn_standards_decay_%     ?
_refine_special_details
;
Refinement of <i>F</i>^2^ against ALL reflections. The weighted <i>R</i>-factor
<i>wR</i> and goodness of fit <i>S</i> are based on <i>F</i>^2^, conventional
<i>R</i>-factors <i>R</i> are based on <i>F</i>, with <i>F</i> set to zero for
negative <i>F</i>^2^. The threshold expression of <i>F</i>^2^ >
\s(<i>F</i>^2^) is used only for calculating <i>R</i>-factors(gt) <i>etc</i>.
and is not relevant to the choice of reflections for refinement.
<i>R</i>-factors based on <i>F</i>^2^ are statistically about twice as large
as those based on <i>F</i>, and <i>R</i>- factors based on ALL data will be
even larger.
;
_reflns_number_total     1650
_reflns_number_gt     872
_reflns_threshold_expression     I>2\s(I)
_refine_ls_structure_factor_coef     Fsqd
_refine_ls_matrix_type     full
_refine_ls_R_factor_all     0.1136
_refine_ls_R_factor_gt     0.0592
_refine_ls_wR_factor_gt     0.1253
_refine_ls_wR_factor_ref     0.1417
_refine_ls_goodness_of_fit_ref     0.901
_refine_ls_restrained_S_all     0.901
_refine_ls_number_reflns     1650
_refine_ls_number_parameters     44
_refine_ls_number_restraints     0
_refine_ls_hydrogen_treatment     .
_refine_ls_weighting_scheme     calc
_refine_ls_weighting_details
   'calc w=1/[\s^2^(F~o~^2^)+(0.0799P)^2^+0.0000P] where P=(F~o~^2^+2F~c~^2^)/3'
_atom_sites_solution_hydrogens     .
_atom_sites_solution_primary     direct
_atom_sites_solution_secondary     difmap
_refine_ls_shift/su_max     0.004
_refine_ls_shift/su_mean     0.001
_refine_diff_density_max     1.579
_refine_diff_density_min     -2.642
_refine_ls_extinction_method     'SHELXL97 (Sheldrick, 2008)'
_refine_ls_extinction_coef     0.0094(12)
_refine_ls_extinction_expression
                            'F~c~^*^=kF~c~[1+0.001xF~c~^2^\l^3^/sin(2\q)]^-1/4^'
loop_
    _atom_type_symbol
    _atom_type_description
    _atom_type_scat_dispersion_real
    _atom_type_scat_dispersion_imag
    _atom_type_scat_source
    K K 0.2009 0.2494 'International Tables Vol C Tables 4.2.6.8 and 6.1.1.4'
    La La -0.2871 2.4523 'International Tables Vol C Tables 4.2.6.8 and 6.1.1.4'
    Cl Cl 0.1484 0.1585 'International Tables Vol C Tables 4.2.6.8 and 6.1.1.4'
_computing_data_collection     'DIF4 (Stoe & Cie, 1992)'
_computing_cell_refinement     'DIF4 (Stoe & Cie, 1992)'
_computing_data_reduction     'REDU4 (Stoe & Cie, 1992)'
_computing_structure_solution     'SHELXS97 (Sheldrick, 2008)'
_computing_structure_refinement     'SHELXL97 (Sheldrick, 2008)'
_computing_molecular_graphics     'DIAMOND (Brandenburg, 2006)'
_computing_publication_material     'SHELXL97 (Sheldrick, 2008)'
loop_
    _atom_site_type_symbol
    _atom_site_label
    _atom_site_fract_x
    _atom_site_fract_y
    _atom_site_fract_z
    _atom_site_U_iso_or_equiv
    _atom_site_adp_type
    _atom_site_calc_flag
    _atom_site_refinement_flags
    _atom_site_occupancy
    _atom_site_disorder_assembly
    _atom_site_disorder_group
    K K 0.67125(15) 0.4946(3) 0.5481(3) 0.0379(5) Uani d . 1 . .
    La La 0.50680(5) 0.2500 0.07776(8) 0.0248(2) Uani d S 1 . .
    Cl Cl1 -0.0065(2) 0.7500 0.9311(4) 0.0310(6) Uani d S 1 . .
    Cl Cl2 0.7911(2) 0.2500 0.3299(4) 0.0333(7) Uani d S 1 . .
    Cl Cl3 0.6828(2) 0.2500 0.8662(4) 0.0374(8) Uani d S 1 . .
    Cl Cl4 0.57990(17) 0.5441(3) 0.1663(3) 0.0342(5) Uani d . 1 . .
loop_
    _atom_site_aniso_label
    _atom_site_aniso_U_11
    _atom_site_aniso_U_22
    _atom_site_aniso_U_33
    _atom_site_aniso_U_12
    _atom_site_aniso_U_13
    _atom_site_aniso_U_23
    K 0.0381(10) 0.0363(14) 0.0393(11) 0.0014(8) -0.0014(7) -0.0070(9)
    La 0.0286(3) 0.0234(4) 0.0222(3) 0.000 0.0022(3) 0.000
    Cl1 0.0347(13) 0.0354(17) 0.0228(11) 0.000 0.0016(12) 0.000
    Cl2 0.0282(13) 0.039(2) 0.0322(15) 0.000 0.0006(11) 0.000
    Cl3 0.0368(15) 0.045(2) 0.0308(15) 0.000 0.0088(12) 0.000
    Cl4 0.0460(12) 0.0267(13) 0.0301(10) -0.0030(9) -0.0102(8) 0.0025(8)
_geom_special_details
;
All e.s.d.'s (except the e.s.d. in the dihedral angle between two l.s. planes)
are estimated using the full covariance matrix. The cell e.s.d.'s are taken
into account individually in the estimation of e.s.d.'s in distances, angles
and torsion angles; correlations between e.s.d.'s in cell parameters are only
used when they are defined by crystal symmetry. An approximate (isotropic)
treatment of cell e.s.d.'s is used for estimating e.s.d.'s involving l.s.
planes.
;
loop_
    _geom_bond_atom_site_label_1
    _geom_bond_atom_site_label_2
    _geom_bond_site_symmetry_2
    _geom_bond_distance
    _geom_bond_publ_flag
    K Cl1 2_564 3.160(3) y
    K Cl2 . 3.177(3) y
    K Cl1 6_657 3.206(3) y
    K Cl2 2_665 3.234(3) y
    K Cl3 2_664 3.272(4) y
    K Cl4 . 3.304(3) y
    K Cl4 2_665 3.327(3) y
    K Cl3 . 3.351(4) y
    K K 8_565 4.336(5) ?
    K La 5_666 4.389(2) ?
    K K 5_666 4.432(4) ?
    K K 2_665 4.4838(18) ?
    La Cl3 1_554 2.812(3) y
    La Cl1 2_564 2.833(3) y
    La Cl2 6_556 2.845(3) y
    La Cl4 . 2.858(2) y
    La Cl4 8_565 2.858(2) y
    La Cl4 4_645 2.895(2) y
    La Cl4 5_665 2.895(2) y
    La K 5_666 4.389(2) ?
    La K 4_646 4.389(2) ?
    Cl1 La 2_565 2.833(3) ?
    Cl1 K 2_565 3.160(3) ?
    Cl1 K 7_666 3.160(3) ?
    Cl1 K 3_466 3.206(3) ?
    Cl1 K 6_557 3.206(3) ?
    Cl2 La 6_656 2.845(3) ?
    Cl2 K 8_565 3.177(3) ?
    Cl2 K 7_755 3.234(3) ?
    Cl2 K 2_664 3.234(3) ?
    Cl3 La 1_556 2.812(3) ?
    Cl3 K 2_665 3.272(4) ?
    Cl3 K 7_756 3.272(3) ?
    Cl3 K 8_565 3.351(4) ?
    Cl4 La 5_665 2.895(2) ?
    Cl4 K 2_664 3.327(3) ?
loop_
    _geom_angle_atom_site_label_1
    _geom_angle_atom_site_label_2
    _geom_angle_atom_site_label_3
    _geom_angle_site_symmetry_1
    _geom_angle_site_symmetry_3
    _geom_angle
    _geom_angle_publ_flag
    Cl1 K Cl2 2_564 . 71.80(8) ?
    Cl1 K Cl1 2_564 6_657 91.76(5) ?
    Cl2 K Cl1 . 6_657 148.21(10) ?
    Cl1 K Cl2 2_564 2_665 141.81(10) ?
    Cl2 K Cl2 . 2_665 142.29(7) ?
    Cl1 K Cl2 6_657 2_665 64.80(8) ?
    Cl1 K Cl3 2_564 2_664 136.03(10) ?
    Cl2 K Cl3 . 2_664 87.34(7) ?
    Cl1 K Cl3 6_657 2_664 86.34(8) ?
    Cl2 K Cl3 2_665 2_664 75.11(8) ?
    Cl1 K Cl4 2_564 . 65.30(7) ?
    Cl2 K Cl4 . . 75.52(8) ?
    Cl1 K Cl4 6_657 . 72.88(8) ?
    Cl2 K Cl4 2_665 . 127.34(10) ?
    Cl3 K Cl4 2_664 . 72.27(8) ?
    Cl1 K Cl4 2_564 2_665 130.30(10) ?
    Cl2 K Cl4 . 2_665 68.18(8) ?
    Cl1 K Cl4 6_657 2_665 136.98(9) ?
    Cl2 K Cl4 2_665 2_665 74.46(8) ?
    Cl3 K Cl4 2_664 2_665 69.93(8) ?
    Cl4 K Cl4 . 2_665 127.83(9) ?
    Cl1 K Cl3 2_564 . 79.12(8) ?
    Cl2 K Cl3 . . 87.50(8) ?
    Cl1 K Cl3 6_657 . 116.64(9) ?
    Cl2 K Cl3 2_665 . 85.10(7) ?
    Cl3 K Cl3 2_664 . 139.63(8) ?
    Cl4 K Cl3 . . 143.76(10) ?
    Cl4 K Cl3 2_665 . 71.00(8) ?
    Cl1 K K 2_564 8_565 46.68(5) ?
    Cl2 K K . 8_565 46.96(6) ?
    Cl1 K K 6_657 8_565 134.91(5) ?
    Cl2 K K 2_665 8_565 134.42(6) ?
    Cl3 K K 2_664 8_565 133.77(6) ?
    Cl4 K K . 8_565 97.63(6) ?
    Cl4 K K 2_665 8_565 84.07(6) ?
    Cl3 K K . 8_565 49.68(5) ?
    Cl1 K La 2_564 5_666 102.32(7) ?
    Cl2 K La . 5_666 167.59(9) ?
    Cl1 K La 6_657 5_666 40.13(5) ?
    Cl2 K La 2_665 5_666 40.37(6) ?
    Cl3 K La 2_664 5_666 103.97(7) ?
    Cl4 K La . 5_666 112.49(7) ?
    Cl4 K La 2_665 5_666 110.55(6) ?
    Cl3 K La . 5_666 80.57(6) ?
    K K La 8_565 5_666 121.04(3) ?
    Cl1 K K 2_564 5_666 46.30(6) ?
    Cl2 K K . 5_666 113.09(10) ?
    Cl1 K K 6_657 5_666 45.45(6) ?
    Cl2 K K 2_665 5_666 104.62(9) ?
    Cl3 K K 2_664 5_666 117.84(10) ?
    Cl4 K K . 5_666 59.28(6) ?
    Cl4 K K 2_665 5_666 171.90(11) ?
    Cl3 K K . 5_666 100.93(9) ?
    K K K 8_565 5_666 91.23(7) ?
    La K K 5_666 5_666 66.36(5) ?
    Cl1 K K 2_564 2_665 125.25(10) ?
    Cl2 K K . 2_665 106.95(10) ?
    Cl1 K K 6_657 2_665 104.75(8) ?
    Cl2 K K 2_665 2_665 45.10(6) ?
    Cl3 K K 2_664 2_665 97.44(9) ?
    Cl4 K K . 2_665 169.44(11) ?
    Cl4 K K 2_665 2_665 47.24(6) ?
    Cl3 K K . 2_665 46.65(6) ?
    K K K 8_565 2_665 91.22(6) ?
    La K K 5_666 2_665 67.00(4) ?
    K K K 5_666 2_665 126.56(8) ?
    Cl3 La Cl1 1_554 2_564 127.18(9) ?
    Cl3 La Cl2 1_554 6_556 157.97(10) ?
    Cl1 La Cl2 2_564 6_556 74.85(9) ?
    Cl3 La Cl4 1_554 . 83.68(6) ?
    Cl1 La Cl4 2_564 . 75.64(5) ?
    Cl2 La Cl4 6_556 . 104.48(5) ?
    Cl3 La Cl4 1_554 8_565 83.68(6) ?
    Cl1 La Cl4 2_564 8_565 75.64(5) ?
    Cl2 La Cl4 6_556 8_565 104.48(5) ?
    Cl4 La Cl4 . 8_565 131.62(9) ?
    Cl3 La Cl4 1_554 4_645 84.06(7) ?
    Cl1 La Cl4 2_564 4_645 132.50(6) ?
    Cl2 La Cl4 6_556 4_645 78.89(7) ?
    Cl4 La Cl4 . 4_645 150.15(6) ?
    Cl4 La Cl4 8_565 4_645 73.58(7) ?
    Cl3 La Cl4 1_554 5_665 84.06(7) ?
    Cl1 La Cl4 2_564 5_665 132.50(6) ?
    Cl2 La Cl4 6_556 5_665 78.89(7) ?
    Cl4 La Cl4 . 5_665 73.58(7) ?
    Cl4 La Cl4 8_565 5_665 150.15(6) ?
    Cl4 La Cl4 4_645 5_665 78.15(9) ?
    Cl3 La K 1_554 5_666 145.53(4) ?
    Cl1 La K 2_564 5_666 46.84(5) ?
    Cl2 La K 6_556 5_666 47.41(5) ?
    Cl4 La K . 5_666 61.85(6) ?
    Cl4 La K 8_565 5_666 117.97(6) ?
    Cl4 La K 4_645 5_666 126.15(5) ?
    Cl4 La K 5_665 5_666 86.55(6) ?
    Cl3 La K 1_554 4_646 145.53(4) ?
    Cl1 La K 2_564 4_646 46.84(5) ?
    Cl2 La K 6_556 4_646 47.41(5) ?
    Cl4 La K . 4_646 117.97(6) ?
    Cl4 La K 8_565 4_646 61.85(6) ?
    Cl4 La K 4_645 4_646 86.55(6) ?
    Cl4 La K 5_665 4_646 126.15(6) ?
    K La K 5_666 4_646 62.09(7) ?
    La Cl1 K 2_565 2_565 107.21(8) ?
    La Cl1 K 2_565 7_666 107.21(8) ?
    K Cl1 K 2_565 7_666 86.64(11) ?
    La Cl1 K 2_565 3_466 93.04(7) ?
    K Cl1 K 2_565 3_466 159.73(10) ?
    K Cl1 K 7_666 3_466 88.24(5) ?
    La Cl1 K 2_565 6_557 93.04(7) ?
    K Cl1 K 2_565 6_557 88.24(5) ?
    K Cl1 K 7_666 6_557 159.73(10) ?
    K Cl1 K 3_466 6_557 89.82(11) ?
    La Cl2 K 6_656 8_565 108.72(9) ?
    La Cl2 K 6_656 . 108.72(9) ?
    K Cl2 K 8_565 . 86.07(11) ?
    La Cl2 K 6_656 7_755 92.22(8) ?
    K Cl2 K 8_565 7_755 88.75(3) ?
    K Cl2 K . 7_755 159.00(11) ?
    La Cl2 K 6_656 2_664 92.22(8) ?
    K Cl2 K 8_565 2_664 159.00(11) ?
    K Cl2 K . 2_664 88.75(3) ?
    K Cl2 K 7_755 2_664 88.84(11) ?
    La Cl3 K 1_556 2_665 100.62(8) ?
    La Cl3 K 1_556 7_756 100.62(8) ?
    K Cl3 K 2_665 7_756 87.54(11) ?
    La Cl3 K 1_556 . 115.09(9) ?
    K Cl3 K 2_665 . 85.21(4) ?
    K Cl3 K 7_756 . 144.27(10) ?
    La Cl3 K 1_556 8_565 115.10(9) ?
    K Cl3 K 2_665 8_565 144.27(10) ?
    K Cl3 K 7_756 8_565 85.21(4) ?
    K Cl3 K . 8_565 80.64(10) ?
    La Cl4 La . 5_665 106.42(7) ?
    La Cl4 K . . 102.93(8) ?
    La Cl4 K 5_665 . 147.62(10) ?
    La Cl4 K . 2_664 98.37(8) ?
    La Cl4 K 5_665 2_664 103.65(8) ?
    K Cl4 K . 2_664 85.10(6) ?
data_global
_journal_date_recd_electronic     2010-10-28
_journal_date_accepted     2010-11-04
_journal_name_full     'Acta Crystallographica, Section E'
_journal_year     2010
_journal_volume     66
_journal_issue     12
_journal_page_first     i78
_journal_page_last     i78
_journal_paper_category     QI
_journal_coeditor_code     BT5401
_publ_contact_author_name     'Gerd Meyer'
_publ_contact_author_address
;
Department f\"ur Chemie, Institut f\"ur Anorganische Chemie, Universit\"at zu
K\"oln
Greinstra\&se 6
50939 K\"oln, Germany
;
_publ_contact_author_email     gerd.meyer@uni-koeln.de
_publ_contact_author_fax     ?
_publ_contact_author_phone     ?
_publ_section_title
;
K~2~LaCl~5~
;
loop_
    _publ_author_name
    _publ_author_address
    'Schurz, Christian M.'
;
Institut f\"ur Anorganische Chemie, Universit\"at Stuttgart
Pfaffenwaldring 55
70569 Stuttgart, Germany
;
    'Schleid, Thomas'
;
Institut f\"ur Anorganische Chemie, Universit\"at Stuttgart
Pfaffenwaldring 55
70569 Stuttgart, Germany
;
    'Meyer, Gerd'
;
Department f\"ur Chemie, Institut f\"ur Anorganische Chemie
Universit\"at zu K\"oln
Greinstrasse 6
50939 K\"oln, Germany
;
