# Supplementary material for: K2LaCl5
Source: Acta Crystallogr Sect E Struct Rep Online. 2010 Nov 10;66(Pt 12):i78. doi: 10.1107/S1600536810045198 (PMC3011500; doi:10.1107/S1600536810045198)
Supplement: Supplementary file 2 [file e-66-00i78-Isup2.hkl]

# 
# h,k,l, Fc-squared, Fo-squared, sigma(Fo-squared) and status flag 
# 
data_I
_shelx_title '   K2 LA CL5  (CMS01 IN PNMA)' 
_shelx_refln_list_code          4 
_shelx_F_calc_maximum      299.24 
_exptl_crystal_F_000       720.00 
_reflns_d_resolution_high  0.6537 
 
loop_ 
 _symmetry_equiv_pos_as_xyz 
 'x, y, z' 
 '-x+1/2, -y, z+1/2' 
 'x+1/2, -y+1/2, -z+1/2' 
 '-x, y+1/2, -z' 
 '-x, -y, -z' 
 'x-1/2, y, -z-1/2' 
 '-x-1/2, y-1/2, z-1/2' 
 'x, -y-1/2, z' 
 
_cell_length_a    12.7402 
_cell_length_b     8.8635 
_cell_length_c     8.0174 
_cell_angle_alpha  90.000 
_cell_angle_beta   90.000 
_cell_angle_gamma  90.000 
 
_shelx_F_squared_multiplier     1.000 
 
loop_ 
 _refln_index_h 
 _refln_index_k 
 _refln_index_l 
 _refln_F_squared_calc 
 _refln_F_squared_meas 
 _refln_F_squared_sigma 
 _refln_observed_status 
   4   0   0    26114.82    28082.64    537.75 o 
   6   0   0    51561.78    52993.91    409.93 o 
   8   0   0      520.80      533.29    165.86 o 
  10   0   0    19596.92    18805.07    521.17 o 
  12   0   0    16087.03    15429.41    360.21 o 
  14   0   0     2949.78     3332.61    292.48 o 
  16   0   0     1490.12     1457.38    332.95 o 
  18   0   0      846.76      859.75    428.05 o 
   2   1   0      183.08      205.88    222.89 o 
   4   1   0       27.18       88.40    207.50 o 
   6   1   0      715.33      541.51    128.05 o 
   8   1   0     8982.91     7891.14    200.26 o 
  10   1   0      680.20      624.18    137.76 o 
  12   1   0     3939.21     3611.50    137.88 o 
  14   1   0     1490.42     1706.89    136.33 o 
  16   1   0      243.87      229.20    229.01 o 
  18   1   0     1434.72     1469.68    327.31 o 
   2   2   0    31259.81    26314.01   1053.41 o 
   4   2   0    89542.70    99464.67    547.38 o 
   6   2   0    31352.44    31879.06    535.55 o 
   8   2   0    26893.76    23929.95    284.21 o 
  10   2   0    17727.07    17288.50    697.72 o 
  12   2   0      176.52      182.43    144.66 o 
  14   2   0     4308.70     4453.45    282.56 o 
  16   2   0     1883.18     1892.02    238.39 o 
  18   2   0      451.34      591.90    307.31 o 
   2   3   0     6053.52     4992.34    251.13 o 
   4   3   0     7877.64     6543.73    371.30 o 
   6   3   0     1055.45      899.22    127.28 o 
   8   3   0     1828.85     1859.88    150.48 o 
  10   3   0       19.06      137.51    130.52 o 
  12   3   0     2422.87     2599.51    187.41 o 
  14   3   0     2013.43     2358.65    180.75 o 
  16   3   0      814.42      808.68    242.46 o 
  18   3   0     1417.96     1009.14    318.29 o 
   2   4   0    10858.52     9793.95    343.38 o 
   4   4   0    19486.74    17140.82    464.75 o 
   6   4   0    40420.36    39542.66    817.34 o 
   8   4   0     1665.27     1831.92    151.95 o 
  10   4   0    12620.47    12544.17    521.15 o 
  12   4   0     8974.85     9220.21    200.95 o 
  14   4   0     1617.35     1575.77    198.32 o 
  16   4   0     1136.35      756.07    323.79 o 
  18   4   0      801.23      540.62    369.80 o 
   2   5   0      531.84      430.71    344.69 o 
   4   5   0     1438.45     1295.76    182.00 o 
   6   5   0      273.41      245.52    194.34 o 
   8   5   0     8801.32     9796.56    353.95 o 
  10   5   0     1454.55     1593.19    174.27 o 
  12   5   0     2780.97     3056.52    177.80 o 
  14   5   0      644.28      481.10    195.43 o 
  16   5   0       24.89        0.08    266.42 o 
   2   6   0    19299.23    20550.88   2026.65 o 
   4   6   0    25014.09    24197.46   1267.02 o 
   6   6   0     6619.97     6383.37    378.24 o 
   8   6   0     8363.05     7985.30    211.34 o 
  10   6   0     9684.08    11050.24    241.30 o 
  12   6   0      875.51      901.87    212.84 o 
  14   6   0     3339.77     3399.99    242.18 o 
  16   6   0      980.94     1423.26    348.53 o 
   4   7   0     3937.70     4103.68    404.69 o 
   6   7   0      415.88      375.62    213.12 o 
   8   7   0      297.96      399.06    215.58 o 
  10   7   0        4.01      121.99    196.51 o 
  12   7   0     1000.50      816.54    211.95 o 
  14   7   0     1011.67      797.42    269.50 o 
  16   7   0      568.00      201.28    371.59 o 
   4   8   0     9438.99     8914.01   1193.73 o 
   6   8   0    20006.96    21792.00    992.86 o 
   8   8   0     2413.33     2596.06    229.71 o 
  10   8   0     3935.77     4483.73    262.62 o 
  12   8   0     1938.84     1596.39    255.98 o 
  14   8   0      361.57      373.76    321.45 o 
   6   9   0      162.33      156.31    342.54 o 
   8   9   0     2285.04     2484.47    302.04 o 
  10   9   0      272.42      198.13    305.46 o 
  12   9   0      770.83      876.52    308.76 o 
  14   9   0      317.54      501.29    377.73 o 
   6  10   0      714.59      477.46    486.21 o 
   8  10   0     1640.82     1373.87    472.59 o 
  10  10   0     3068.64     2853.91    473.03 o 
  12  10   0      790.72      481.22    445.49 o 
   8  11   0      233.22      296.46    587.62 o 
  10  11   0      158.32      453.67    592.24 o 
   2   0   1       24.79        0.08    253.55 o 
   3   0   1    33021.09    31135.17   1612.20 o 
   4   0   1    38176.87    40298.68   1130.24 o 
   5   0   1     3089.45     2512.00    167.12 o 
   6   0   1      486.00      277.04    160.83 o 
   7   0   1      235.51      317.45    148.26 o 
   8   0   1       44.85       58.89    144.81 o 
   9   0   1    13016.62    12352.67    254.73 o 
  10   0   1       68.21      259.74    189.41 o 
  11   0   1     2065.54     1775.97    150.85 o 
  12   0   1        2.15      211.90    131.35 o 
  13   0   1     1340.73     1360.98    161.64 o 
  14   0   1     1100.44     1384.89    150.06 o 
  15   0   1     2612.49     3011.85    225.05 o 
  16   0   1      687.71      817.26    216.87 o 
  17   0   1       11.12       90.74    226.55 o 
  18   0   1      256.77      613.33    300.90 o 
  19   0   1      102.80      248.39    351.93 o 
   0   1   1    10180.76     8441.27    551.58 o 
   1   1   1        6.11        7.44    194.97 o 
   2   1   1     7515.03     6645.69    269.74 o 
   3   1   1       69.07       75.93    149.15 o 
   4   1   1    18215.38    16734.26    308.39 o 
   5   1   1        2.85        0.08    112.73 o 
   6   1   1     5340.71     4764.70    133.93 o 
   7   1   1     1907.25     1586.02    102.39 o 
   8   1   1     6356.30     5608.33    132.24 o 
   9   1   1      835.18      683.63    127.14 o 
  10   1   1     3239.12     2946.00    122.85 o 
  11   1   1      476.48      324.55     99.14 o 
  12   1   1       87.14      176.61     98.78 o 
  13   1   1     1257.80     1316.27    112.54 o 
  14   1   1     1746.18     1952.13    113.33 o 
  15   1   1       60.42      140.41    122.54 o 
  16   1   1       62.45      141.09    149.30 o 
  17   1   1      419.34      343.62    170.63 o 
  18   1   1      212.07      671.92    222.83 o 
  19   1   1      199.13      373.22    255.54 o 
   1   2   1    23668.41    23280.39    683.14 o 
   2   2   1     5898.01     5119.09    230.12 o 
   3   2   1     1556.10     1129.47    163.23 o 
   4   2   1        6.72       13.51    113.84 o 
   5   2   1    46433.01    48224.12   1278.51 o 
   6   2   1      697.71      789.50    107.08 o 
   7   2   1    10950.34     9856.94    262.17 o 
   8   2   1     6245.82     5552.16    147.34 o 
   9   2   1      421.47      296.71    120.09 o 
  10   2   1     1442.83     1622.74    114.60 o 
  11   2   1     5606.12     5009.48    138.16 o 
  12   2   1      356.09      412.31    122.18 o 
  13   2   1      577.02      718.77    112.85 o 
  14   2   1      454.94      603.55    115.98 o 
  15   2   1      151.61      159.79    121.93 o 
  16   2   1       12.33      172.58    148.35 o 
  17   2   1     1005.76      727.55    193.65 o 
  18   2   1      188.38      231.39    222.11 o 
  19   2   1      215.14      466.02    290.98 o 
   0   3   1    30005.95    31028.30   1962.72 o 
   1   3   1     1310.19     1137.75    221.70 o 
   2   3   1    12963.32    11146.08    474.70 o 
   3   3   1     2433.74     2494.33    140.08 o 
   4   3   1     7244.46     6718.75    158.24 o 
   5   3   1      158.17      147.65     99.58 o 
   6   3   1      311.62      248.41    107.23 o 
   7   3   1     1255.47     1141.80    110.05 o 
   8   3   1     1816.34     1828.44    133.72 o 
   9   3   1       40.69       16.60    113.94 o 
  10   3   1     3449.65     3282.06    121.10 o 
  11   3   1       54.76      126.60     95.20 o 
  12   3   1      982.37     1135.87    115.15 o 
  13   3   1     1502.40     1854.22    115.52 o 
  14   3   1     2422.43     2947.19    137.41 o 
  15   3   1      196.76      176.43    123.66 o 
  16   3   1       42.50      238.75    153.80 o 
  17   3   1      453.40      444.06    186.21 o 
  18   3   1       72.65      247.84    234.50 o 
   1   4   1     8454.08     7384.45    330.67 o 
   2   4   1      575.71      492.66    157.29 o 
   3   4   1    18899.97    16667.40    386.44 o 
   4   4   1    10627.74     9467.62    220.62 o 
   5   4   1     4031.79     3482.00    136.45 o 
   6   4   1      334.37      146.91    122.01 o 
   7   4   1      936.22     1012.10    143.53 o 
   8   4   1       96.69      371.92    150.31 o 
   9   4   1     9069.27     8217.67    190.95 o 
  10   4   1      431.74      459.87    101.24 o 
  11   4   1     1197.34     1282.74    117.12 o 
  12   4   1       32.68       56.78     55.12 o 
  13   4   1      754.89      793.40    109.35 o 
  14   4   1      564.69      545.63    126.41 o 
  15   4   1     1809.69     1501.71    165.52 o 
  16   4   1      304.42      396.29    193.05 o 
  17   4   1       24.95      188.87    221.86 o 
  18   4   1      149.45      343.22    253.16 o 
   0   5   1      411.90      377.19    477.44 o 
   1   5   1      315.77      263.39    237.53 o 
   2   5   1     1517.77     1396.82    178.07 o 
   3   5   1      203.37      155.84    138.30 o 
   4   5   1    10778.10     9514.31    216.49 o 
   5   5   1        5.14       56.03    149.93 o 
   6   5   1     6458.38     6070.96    168.64 o 
   7   5   1     1049.42      884.60    125.41 o 
   8   5   1     5697.89     5190.49    124.49 o 
   9   5   1     1271.44     1105.39    104.40 o 
  10   5   1     1538.88     1670.97    118.36 o 
  11   5   1      698.11      915.77    115.53 o 
  12   5   1       31.08      120.11    107.61 o 
  13   5   1      535.25      499.67    139.59 o 
  14   5   1      666.62      443.16    140.11 o 
  15   5   1       14.81       42.81    159.60 o 
  16   5   1       67.14      144.64    194.41 o 
  17   5   1      244.16      303.96    237.45 o 
   1   6   1    13722.34    13030.76   1228.08 o 
   2   6   1        0.66      104.82    311.64 o 
   3   6   1       36.47       70.35    243.87 o 
   4   6   1     1142.34      922.41    172.39 o 
   5   6   1    13413.63    12879.59    314.42 o 
   6   6   1       55.67      111.22    130.92 o 
   7   6   1     3261.76     3121.08    125.69 o 
   8   6   1     1036.27      958.08    106.40 o 
   9   6   1      332.88      245.17    128.18 o 
  10   6   1       50.04      298.70    119.73 o 
  11   6   1     3684.43     4047.60    156.91 o 
  12   6   1       85.57      108.03    141.74 o 
  13   6   1      699.35      579.63    138.43 o 
  14   6   1      458.52      448.54    159.96 o 
  15   6   1      151.00      158.91    200.08 o 
  16   6   1       30.40      119.01    235.47 o 
  17   6   1      469.50      561.13    262.84 o 
   2   7   1     4459.63     4287.08    485.35 o 
   3   7   1     1017.77      905.84    247.91 o 
   4   7   1     2004.49     1887.67    208.25 o 
   5   7   1       73.55       80.75    150.06 o 
   6   7   1       94.07       78.90    132.91 o 
   7   7   1      538.37      704.65    153.53 o 
   8   7   1      549.24      682.58    133.14 o 
   9   7   1        6.97       57.09    123.13 o 
  10   7   1     1624.30     1701.85    125.69 o 
  11   7   1       12.69       72.93    146.82 o 
  12   7   1      722.02      566.52    144.79 o 
  13   7   1      830.31      612.94    169.29 o 
  14   7   1     1081.37      867.61    196.33 o 
  15   7   1      149.15      120.68    222.94 o 
  16   7   1       23.35       82.81    239.37 o 
   3   8   1     5634.21     5013.55    400.87 o 
   4   8   1      413.60      398.46    315.33 o 
   5   8   1     3132.55     3441.91    294.18 o 
   6   8   1      131.55      733.97    344.13 o 
   7   8   1     1429.34     1671.23    171.53 o 
   8   8   1      544.46      676.11    153.25 o 
   9   8   1     3534.06     4043.85    207.38 o 
  10   8   1      839.82      685.31    156.68 o 
  11   8   1      301.25      232.90    189.18 o 
  12   8   1       82.55      159.81    177.91 o 
  13   8   1      193.20      157.54    205.41 o 
  14   8   1       82.93       54.35    226.86 o 
  15   8   1      676.79      425.19    273.54 o 
   4   9   1     2690.94     2663.48    531.48 o 
   5   9   1       39.25       37.95    270.48 o 
   6   9   1     1377.97     1589.23    278.14 o 
   7   9   1      211.26      182.52    280.01 o 
   8   9   1     1391.85     1481.35    208.93 o 
   9   9   1      357.07      261.39    193.82 o 
  10   9   1      535.49      374.05    215.91 o 
  11   9   1      253.91      293.89    208.51 o 
  12   9   1        4.16       78.39    216.32 o 
  13   9   1      156.74      240.30    240.26 o 
  14   9   1      296.59      301.52    293.86 o 
   6  10   1        0.60        0.86    345.09 o 
   7  10   1      630.01      496.63    358.06 o 
   8  10   1       30.25       45.48    321.90 o 
   9  10   1      193.07      154.31    346.83 o 
  10  10   1       31.73       34.12    299.26 o 
  11  10   1     1386.55     1158.02    300.38 o 
  12  10   1       17.03      255.94    304.87 o 
   7  11   1      216.68      240.36    742.05 o 
   8  11   1      362.73      303.28    426.99 o 
   9  11   1       59.33      132.29    400.71 o 
  10  11   1      352.15      448.34    433.88 o 
  11  11   1       30.85      240.24    526.19 o 
   0   0   2    24070.85    24535.37    571.40 o 
   1   0   2      304.07      318.90    257.89 o 
   2   0   2     7069.30     6978.34    313.38 o 
   3   0   2    18533.41    19104.92    349.50 o 
   4   0   2     8667.17     7588.25    240.93 o 
   5   0   2      887.11     1130.66    162.45 o 
   6   0   2    35927.38    38204.19   1318.23 o 
   7   0   2       45.44      102.66    134.76 o 
   8   0   2     5172.31     4676.39    290.71 o 
   9   0   2      253.77      140.37    176.41 o 
  10   0   2     1526.26     1452.21    184.23 o 
  11   0   2      583.33      435.83    157.10 o 
  12   0   2     4327.68     4543.50    204.49 o 
  13   0   2     2293.01     2349.40    179.06 o 
  14   0   2       22.41      120.15    160.99 o 
  15   0   2      892.71      764.75    196.87 o 
  16   0   2      612.06      388.33    211.47 o 
  17   0   2      263.27      271.02    250.47 o 
  18   0   2      666.34      217.88    279.11 o 
  19   0   2      308.64      596.45    344.30 o 
   1   1   2     7109.41     6294.72    216.49 o 
   2   1   2     1112.12     1238.54    190.22 o 
   3   1   2    14210.76    12795.52    219.60 o 
   4   1   2      154.56       63.07    139.69 o 
   5   1   2    11672.87    11007.60    288.61 o 
   6   1   2     1882.83     1714.29    110.00 o 
   7   1   2     5026.80     4536.19    130.90 o 
   8   1   2       49.07       91.28    128.12 o 
   9   1   2     8318.68     8450.63    291.42 o 
  10   1   2      794.59      675.70    122.19 o 
  11   1   2      436.72      360.61    108.84 o 
  12   1   2      410.06      519.29    129.85 o 
  13   1   2     1355.34     1541.90    115.34 o 
  14   1   2      333.51      360.06    128.99 o 
  15   1   2      936.20      858.68    132.01 o 
  16   1   2      574.19      457.57    153.69 o 
  17   1   2       50.24      198.62    176.85 o 
  18   1   2       90.92      337.25    197.07 o 
  19   1   2      496.72      602.87    260.50 o 
   0   2   2     2721.26     2688.01    287.55 o 
   1   2   2    27559.65    28860.11    869.38 o 
   2   2   2    47864.78    52457.01    662.91 o 
   3   2   2       41.28       33.19    154.67 o 
   4   2   2    13944.03    12433.73    295.97 o 
   5   2   2     1341.57     1393.08    111.06 o 
   6   2   2       49.82       12.87     99.13 o 
   7   2   2      700.07      748.25    103.71 o 
   8   2   2     9967.72     9589.46    320.44 o 
   9   2   2     8492.17     8699.29    200.32 o 
  10   2   2     3417.89     3490.73    144.60 o 
  11   2   2     1278.29     1348.26    114.51 o 
  12   2   2     1376.11     1602.04    131.04 o 
  13   2   2       42.95      151.96    106.21 o 
  14   2   2     2289.88     2690.94    129.75 o 
  15   2   2      225.61      154.41    124.90 o 
  16   2   2      647.15      329.95    151.60 o 
  17   2   2      176.57      216.32    170.25 o 
  18   2   2       16.33      190.28    207.51 o 
  19   2   2       79.92      130.22    318.13 o 
   1   3   2    19239.43    17947.26    565.57 o 
   2   3   2      205.03      333.49    163.36 o 
   3   3   2    13949.51    13989.90    302.25 o 
   4   3   2      233.53      130.97    121.97 o 
   5   3   2     2356.60     2127.61    116.40 o 
   6   3   2      951.89      835.37    103.58 o 
   7   3   2      530.96      831.85    135.87 o 
   8   3   2      326.10      293.44    125.84 o 
   9   3   2     6639.68     6699.05    251.65 o 
  10   3   2     2092.37     1854.17    115.81 o 
  11   3   2     1304.50     1496.07    127.75 o 
  12   3   2      562.78      688.44    119.55 o 
  13   3   2     2536.16     2610.69    110.34 o 
  14   3   2      125.81       86.34    129.95 o 
  15   3   2     1140.87      939.49    139.89 o 
  16   3   2      315.05      269.33    146.60 o 
  17   3   2        3.16      199.16    188.57 o 
  18   3   2       42.09      272.31    221.20 o 
   0   4   2    17754.65    16654.78    873.39 o 
   1   4   2        1.70       31.81    165.97 o 
   2   4   2     5801.97     5244.78    176.32 o 
   3   4   2     3950.46     3292.31    133.15 o 
   4   4   2     4580.71     4012.63    132.43 o 
   5   4   2       81.99      259.30    105.04 o 
   6   4   2    17409.04    16928.19    853.86 o 
   7   4   2      186.57      128.73    135.38 o 
   8   4   2     2705.24     2513.27    125.10 o 
   9   4   2      833.77      649.12    116.54 o 
  10   4   2     1205.16     1145.06    115.42 o 
  11   4   2       96.86      209.22    121.33 o 
  12   4   2     3655.73     4048.61    164.25 o 
  13   4   2     1502.99     1703.90    130.26 o 
  14   4   2       74.69       97.80    123.38 o 
  15   4   2      408.01      260.03    149.12 o 
  16   4   2      472.27      254.19    181.80 o 
  17   4   2      133.06      191.55    194.18 o 
  18   4   2      431.04      279.44    240.52 o 
   1   5   2     1378.72     1392.99    177.13 o 
   2   5   2     1829.59     1661.74    143.06 o 
   3   5   2     5991.86     5386.98    211.86 o 
   4   5   2      500.20      555.48    150.07 o 
   5   5   2    11936.06    11391.91    365.85 o 
   6   5   2     1143.65     1166.81    143.12 o 
   7   5   2     6560.33     6533.68    201.35 o 
   8   5   2        0.86       29.76    119.65 o 
   9   5   2     4773.50     4782.69    136.55 o 
  10   5   2       79.17      270.18    120.82 o 
  11   5   2       94.68      135.33     86.73 o 
  12   5   2      181.18      113.91    104.96 o 
  13   5   2      394.04      278.55    127.68 o 
  14   5   2      352.64      222.20    153.38 o 
  15   5   2      457.17      275.25    157.53 o 
  16   5   2      449.20      611.13    173.50 o 
  17   5   2      121.77      191.96    225.67 o 
   0   6   2      287.03      257.32    317.47 o 
   1   6   2     3681.29     3395.17    211.84 o 
   2   6   2    12274.20    12321.83    434.61 o 
   3   6   2     1228.77     1184.53    169.53 o 
   4   6   2     6653.46     6543.70    172.93 o 
   5   6   2     1696.15     1689.98    156.53 o 
   6   6   2      880.33      705.79    139.82 o 
   7   6   2      457.61      358.40    122.98 o 
   8   6   2     6128.13     5818.45    270.19 o 
   9   6   2     1622.51     1824.01    136.18 o 
  10   6   2     1646.34     1943.67    120.58 o 
  11   6   2      209.08      185.96    111.41 o 
  12   6   2      406.00      329.72    123.13 o 
  13   6   2       85.53       50.10    140.13 o 
  14   6   2      867.27      815.72    148.95 o 
  15   6   2      374.89      256.02    183.45 o 
  16   6   2      335.60      333.63    207.03 o 
  17   6   2      221.47      230.96    262.11 o 
   1   7   2     8132.97     8324.97    329.66 o 
   2   7   2      195.95      139.47    227.13 o 
   3   7   2     5773.95     6070.20    244.37 o 
   4   7   2       60.87      113.55    157.63 o 
   5   7   2      748.39      660.30    139.37 o 
   6   7   2      317.45      469.41    126.03 o 
   7   7   2      168.68      268.70    148.38 o 
   8   7   2      168.78      216.50    133.34 o 
   9   7   2     3121.20     3429.53    131.55 o 
  10   7   2     1132.17     1451.32    143.39 o 
  11   7   2      878.64      769.84    137.94 o 
  12   7   2      264.05      112.33    162.64 o 
  13   7   2     1340.52     1046.18    164.76 o 
  14   7   2       40.50      117.23    194.68 o 
  15   7   2      609.27      330.47    217.52 o 
  16   7   2      146.89      335.05    267.29 o 
   2   8   2     3139.80     2650.98    342.82 o 
   3   8   2        0.26       66.11    250.18 o 
   4   8   2     1241.99     1285.66    229.13 o 
   5   8   2       81.80      102.29    175.25 o 
   6   8   2     3432.04     3559.25    168.54 o 
   7   8   2      336.78      284.31    138.36 o 
   8   8   2      559.23      602.58    152.92 o 
   9   8   2     1287.63     1340.27    165.99 o 
  10   8   2      599.30      428.04    144.41 o 
  11   8   2       52.83       82.48    177.99 o 
  12   8   2     1881.57     1466.02    178.35 o 
  13   8   2      466.15      322.09    181.99 o 
  14   8   2      132.14      206.89    237.03 o 
  15   8   2       42.57      171.38    264.76 o 
   3   9   2     1829.59     1849.23    601.87 o 
   4   9   2       30.46       58.74    286.92 o 
   5   9   2     3393.63     3501.03    235.80 o 
   6   9   2      269.76      209.49    229.19 o 
   7   9   2     1827.08     1935.09    205.61 o 
   8   9   2       24.34       52.40    175.62 o 
   9   9   2     1309.10     1147.80    197.78 o 
  10   9   2       47.23      100.46    189.15 o 
  11   9   2      159.20      179.62    223.89 o 
  12   9   2       99.00      143.11    220.60 o 
  13   9   2      261.54      402.96    258.69 o 
  14   9   2      137.02      281.12    352.17 o 
   5  10   2      824.67      545.25    508.04 o 
   6  10   2      758.23      616.85    361.58 o 
   7  10   2      151.44      184.57    324.69 o 
   8  10   2     2061.81     1835.80    292.46 o 
   9  10   2       75.06      125.89    295.98 o 
  10  10   2      458.00      557.39    269.46 o 
  11  10   2       13.07       51.31    281.49 o 
  12  10   2       67.58      171.53    304.91 o 
   7  11   2      398.20      229.11    498.53 o 
   8  11   2        7.62       73.50    454.98 o 
   9  11   2     1003.27      807.43    404.17 o 
  10  11   2      155.56       75.98    429.54 o 
   1   0   3    17091.71    16632.03    296.53 o 
   2   0   3     3857.26     3653.39    229.00 o 
   3   0   3    13667.46    14134.92    267.07 o 
   4   0   3    12314.20    13134.40    275.34 o 
   5   0   3      727.51      760.62    185.20 o 
   6   0   3      323.34      334.96    164.53 o 
   7   0   3     5261.25     5115.57    166.94 o 
   8   0   3       55.01        0.08    163.77 o 
   9   0   3     1156.99     1162.78    162.11 o 
  10   0   3     7181.17     7534.70    808.02 o 
  11   0   3     1705.75     1584.60    159.46 o 
  12   0   3      775.75      888.56    276.21 o 
  13   0   3       82.35      219.36    165.47 o 
  14   0   3      923.44      537.02    177.75 o 
  15   0   3        3.58      106.60    195.35 o 
  16   0   3     1838.53     1406.16    417.71 o 
  17   0   3       19.92        7.82    249.78 o 
  18   0   3      227.38      125.10    304.37 o 
   0   1   3    32602.28    33784.59    360.69 o 
   1   1   3      412.68      373.89    151.36 o 
   2   1   3    50613.87    59010.89   1568.67 o 
   3   1   3        3.89      191.46    139.29 o 
   4   1   3    33317.61    36804.48    923.66 o 
   5   1   3     1242.41     1197.74    127.53 o 
   6   1   3    18501.61    17568.07    262.04 o 
   7   1   3      416.72      408.46    100.20 o 
   8   1   3    18644.89    20354.88    693.17 o 
   9   1   3      170.28      120.83    111.19 o 
  10   1   3     7573.74     8213.65    372.81 o 
  11   1   3      153.14      309.16    107.21 o 
  12   1   3     4875.18     5212.70    281.34 o 
  13   1   3      431.50      404.99    118.40 o 
  14   1   3     3276.32     3247.90    147.96 o 
  15   1   3      366.06      163.20    138.95 o 
  16   1   3     1080.60      701.63    154.92 o 
  17   1   3        7.92      134.29    173.69 o 
  18   1   3      638.88      430.52    215.97 o 
   1   2   3     4812.83     4777.73    195.27 o 
   2   2   3     3325.67     3110.59    151.43 o 
   3   2   3      163.15      233.12    136.61 o 
   4   2   3       53.18       34.15    127.45 o 
   5   2   3     3789.70     3434.46    134.13 o 
   6   2   3     1661.44     1560.51    111.04 o 
   7   2   3       29.06      221.83    123.31 o 
   8   2   3     4846.36     4989.44    125.03 o 
   9   2   3     1016.12      821.77    110.10 o 
  10   2   3      474.43      564.41    113.09 o 
  11   2   3      831.12      747.48    133.37 o 
  12   2   3     1257.97     1250.75    126.01 o 
  13   2   3      930.48     1043.23    119.49 o 
  14   2   3     2058.43     2236.84    146.73 o 
  15   2   3       93.95      196.62    145.85 o 
  16   2   3      352.78      335.59    151.58 o 
  17   2   3       50.03      214.31    193.32 o 
  18   2   3      607.44      337.58    221.99 o 
   0   3   3    28519.52    31441.99    495.91 o 
   1   3   3      235.64      342.96    137.61 o 
   2   3   3    35083.39    37291.70   1104.30 o 
   3   3   3     4310.18     4030.42    151.62 o 
   4   3   3    23886.12    23068.27    536.72 o 
   5   3   3       47.73      122.15    121.58 o 
   6   3   3    16986.36    16537.38    346.91 o 
   7   3   3        0.16       71.10    119.57 o 
   8   3   3    15161.51    15478.00    342.60 o 
   9   3   3      527.34      442.78    119.04 o 
  10   3   3     6732.96     6623.36    306.83 o 
  11   3   3      840.75      939.09    135.12 o 
  12   3   3     4746.56     5504.95    208.52 o 
  13   3   3      463.05      444.04    141.91 o 
  14   3   3     2432.54     2764.84    219.76 o 
  15   3   3       24.79      117.59    151.03 o 
  16   3   3      801.10      489.92    174.09 o 
  17   3   3       95.51      490.14    192.82 o 
  18   3   3      586.54      357.52    234.14 o 
   1   4   3     3346.77     3106.91    149.18 o 
   2   4   3     1639.79     1557.57    137.44 o 
   3   4   3     7313.71     6705.67    290.57 o 
   4   4   3     6731.62     6257.38    220.92 o 
   5   4   3     1494.04     1486.03    144.88 o 
   6   4   3      320.21      343.79    121.06 o 
   7   4   3     1344.53     1377.06    118.80 o 
   8   4   3       87.60       74.55    116.96 o 
   9   4   3      529.41      437.06    120.25 o 
  10   4   3     4743.61     5232.73    226.36 o 
  11   4   3      606.91      876.30    132.89 o 
  12   4   3      526.55      586.21    116.15 o 
  13   4   3        2.83       31.24    138.49 o 
  14   4   3      648.99      372.73    138.04 o 
  15   4   3       19.82       91.18    147.33 o 
  16   4   3     1352.31     1107.01    171.85 o 
  17   4   3        2.76      149.91    196.79 o 
  18   4   3      200.75       13.53    526.88 o 
   0   5   3    14261.84    14240.78    615.16 o 
   1   5   3      890.82      891.72    156.16 o 
   2   5   3    25168.48    27588.63    706.57 o 
   3   5   3     1539.57     1441.54    178.01 o 
   4   5   3    18316.76    18921.94    339.12 o 
   5   5   3     1971.76     2336.99    135.84 o 
   6   5   3     9432.83     8967.47    255.80 o 
   7   5   3      640.19      545.58    120.05 o 
   8   5   3    10966.69    11023.19    494.05 o 
   9   5   3      958.81     1085.47    143.60 o 
  10   5   3     4596.10     5018.62    226.27 o 
  11   5   3        1.80       39.24    128.44 o 
  12   5   3     2699.29     3144.19    146.73 o 
  13   5   3      170.52      112.52    130.67 o 
  14   5   3     2299.61     2168.35    158.69 o 
  15   5   3      480.29      525.02    179.11 o 
  16   5   3      809.91      620.57    193.29 o 
  17   5   3        6.60      358.92    231.42 o 
   1   6   3        6.12       49.61    176.56 o 
   2   6   3     1030.24      967.70    173.09 o 
   3   6   3       27.85       30.45    136.20 o 
   4   6   3        4.03       21.41    131.70 o 
   5   6   3       58.49       42.51    125.89 o 
   6   6   3      660.41      446.84    123.42 o 
   7   6   3      995.17      932.41    128.66 o 
   8   6   3     2073.80     2333.85    150.96 o 
   9   6   3      216.59      274.43    133.35 o 
  10   6   3      327.34      424.26    130.68 o 
  11   6   3       68.39      113.77    137.51 o 
  12   6   3      829.84      650.88    135.34 o 
  13   6   3       66.02       85.53    147.23 o 
  14   6   3     1166.96      930.23    180.35 o 
  15   6   3       97.91      325.42    190.00 o 
  16   6   3      212.50      130.09    225.61 o 
   0   7   3    11974.18    11604.48    391.85 o 
   1   7   3      126.37      119.12    167.01 o 
   2   7   3    12038.24    12264.47    452.87 o 
   3   7   3     2065.80     1965.61    154.36 o 
   4   7   3     8813.33     9012.78    402.80 o 
   5   7   3      113.43      205.42    135.75 o 
   6   7   3     7758.06     8176.36    321.13 o 
   7   7   3       35.91       74.92    141.07 o 
   8   7   3     6106.25     6767.54    380.98 o 
   9   7   3      400.38      367.27    129.58 o 
  10   7   3     3106.89     3701.68    159.97 o 
  11   7   3      386.23      243.88    131.83 o 
  12   7   3     2468.01     2576.83    173.22 o 
  13   7   3      184.39      194.84    176.62 o 
  14   7   3     1063.27      830.12    193.15 o 
  15   7   3        0.07       84.28    215.68 o 
   1   8   3       28.56      127.56    258.68 o 
   2   8   3      283.98      368.89    214.09 o 
   3   8   3     1992.01     2118.25    201.05 o 
   4   8   3     1805.16     1938.79    191.13 o 
   5   8   3     1753.45     2103.77    174.68 o 
   6   8   3      205.64      262.86    140.79 o 
   7   8   3       14.50       17.67    137.25 o 
   8   8   3       95.30       51.16    154.56 o 
   9   8   3       75.34       35.92    135.14 o 
  10   8   3     1581.90     1538.24    159.01 o 
  11   8   3        3.92       31.16    161.17 o 
  12   8   3      199.65      237.59    187.29 o 
  13   8   3      150.67      270.00    229.80 o 
  14   8   3      253.47      287.19    249.47 o 
   1   9   3      100.52       56.68    503.17 o 
   2   9   3     7489.41     7500.15    492.09 o 
   3   9   3      137.34      151.79    263.97 o 
   4   9   3     5862.20     6403.62    318.33 o 
   5   9   3      306.50      308.37    220.61 o 
   6   9   3     3007.71     3401.11    208.05 o 
   7   9   3      141.30       98.62    169.21 o 
   8   9   3     3806.92     4198.38    203.37 o 
   9   9   3      137.87      195.04    192.97 o 
  10   9   3     1758.51     1586.79    211.76 o 
  11   9   3        8.37       32.38    212.22 o 
  12   9   3      904.75      680.02    210.50 o 
  13   9   3       38.66      109.45    256.42 o 
   4  10   3        0.81       52.24    481.48 o 
   5  10   3      179.38      124.88    307.86 o 
   6  10   3      171.07      148.92    281.12 o 
   7  10   3      867.51      716.64    270.82 o 
   8  10   3      502.46      459.73    289.53 o 
   9  10   3       18.50      168.50    258.92 o 
  10  10   3      127.41      212.87    258.48 o 
  11  10   3        4.24      150.09    307.23 o 
  12  10   3      316.34      218.80    371.92 o 
   6  11   3     2180.19     1797.82    698.71 o 
   7  11   3        0.69       69.83    450.38 o 
   8  11   3     1425.00     1249.91    437.85 o 
   9  11   3        0.15      148.83    440.76 o 
  10  11   3      823.31      515.32    488.10 o 
   0   0   4    15103.88    15766.59    970.11 o 
   1   0   4     6442.29     5883.27    212.64 o 
   2   0   4     3267.81     3044.34    193.08 o 
   3   0   4     5519.82     5107.29    206.79 o 
   4   0   4     2535.31     2579.38    190.40 o 
   5   0   4     3260.24     3191.19    182.89 o 
   6   0   4      423.63      379.57    214.72 o 
   7   0   4     8020.61     8672.57    303.02 o 
   8   0   4      182.62      182.50    157.17 o 
   9   0   4      803.26      708.62    150.85 o 
  10   0   4     3006.15     2973.40    198.80 o 
  11   0   4     1102.94     1549.90    191.52 o 
  12   0   4      503.46      784.51    178.96 o 
  13   0   4      953.93     1238.79    190.71 o 
  14   0   4      419.77      322.52    194.48 o 
  15   0   4       44.62      142.69    231.23 o 
  16   0   4      125.38       80.00    268.85 o 
  17   0   4        1.92       89.88    271.15 o 
  18   0   4        1.80       41.51    312.40 o 
   1   1   4    12393.65    12225.07    207.14 o 
   2   1   4      255.68      148.61    128.46 o 
   3   1   4    11257.31    10866.65    213.72 o 
   4   1   4      214.82      274.42    126.38 o 
   5   1   4     2884.47     2854.61    128.04 o 
   6   1   4      328.73      232.78    151.64 o 
   7   1   4     7056.90     7577.44    230.28 o 
   8   1   4     1124.54     1186.34    113.67 o 
   9   1   4     1283.06     1299.99    109.02 o 
  10   1   4        2.44       64.49     98.18 o 
  11   1   4     3310.51     3713.02    164.22 o 
  12   1   4      737.32     1003.95    153.95 o 
  13   1   4     1660.48     2016.76    145.59 o 
  14   1   4       95.62      138.56    137.04 o 
  15   1   4      316.74      274.85    164.43 o 
  16   1   4       13.82       42.21    189.22 o 
  17   1   4      617.26      265.35    193.71 o 
  18   1   4      249.11      218.79    233.94 o 
   0   2   4    10507.17     9799.62    214.04 o 
   1   2   4        4.27      105.32    123.87 o 
   2   2   4       28.63       56.30    128.49 o 
   3   2   4     1695.12     1699.10    130.16 o 
   4   2   4     3500.33     3203.02    133.55 o 
   5   2   4     7546.07     7278.73    149.72 o 
   6   2   4    10596.48    11362.08    338.26 o 
   7   2   4      461.22      531.37    125.83 o 
   8   2   4       77.73       91.84    115.92 o 
   9   2   4       54.49       70.82    103.64 o 
  10   2   4     1057.94     1220.13    107.65 o 
  11   2   4     1421.26     1751.27    121.97 o 
  12   2   4      274.30      255.52    119.07 o 
  13   2   4       45.71       37.71    144.93 o 
  14   2   4        3.59       63.77    136.49 o 
  15   2   4     1341.66      941.83    167.80 o 
  16   2   4      280.71      349.96    197.94 o 
  17   2   4      524.33      349.23    215.37 o 
  18   2   4      118.27      138.52    236.43 o 
   1   3   4     2281.86     2214.91    133.00 o 
   2   3   4     1538.49     1377.20    129.89 o 
   3   3   4    10083.13     9586.14    152.21 o 
   4   3   4      139.73      159.92    125.80 o 
   5   3   4     6358.81     6662.03    204.74 o 
   6   3   4      245.20      626.62    238.21 o 
   7   3   4    11866.35    12199.64    318.92 o 
   8   3   4      189.88      185.57    112.36 o 
   9   3   4     2262.21     2192.37    105.01 o 
  10   3   4      108.59      223.43    126.30 o 
  11   3   4     1379.16     1763.88    131.75 o 
  12   3   4      617.18      643.53    128.63 o 
  13   3   4      470.38      470.70    140.73 o 
  14   3   4      255.69      261.62    158.88 o 
  15   3   4      198.60      237.99    169.77 o 
  16   3   4       69.05      211.02    185.10 o 
  17   3   4      634.68      353.18    219.81 o 
   0   4   4     6268.67     6291.38    238.62 o 
   1   4   4     4811.68     4207.22    134.91 o 
   2   4   4     1607.45     1478.44    164.78 o 
   3   4   4      939.74     2044.46    455.93 o 
   4   4   4     2239.00     2159.63    153.45 o 
   5   4   4      786.89      882.67    137.81 o 
   6   4   4      795.07      794.98    124.88 o 
   7   4   4     4470.71     4289.42    118.81 o 
   8   4   4      291.81      322.46    106.06 o 
   9   4   4      132.87      383.39    125.04 o 
  10   4   4     1791.79     1927.70    127.47 o 
  11   4   4      407.61      502.10    117.61 o 
  12   4   4      197.64      131.79    141.18 o 
  13   4   4      721.43      508.20    143.85 o 
  14   4   4      254.94      201.72    163.54 o 
  15   4   4      116.40      168.85    145.70 o 
  16   4   4      115.47      216.50    186.46 o 
  17   4   4       19.22      151.46    221.89 o 
   1   5   4    13234.46    14130.20    411.56 o 
   2   5   4       24.63       52.99    159.39 o 
   3   5   4     5864.06     6056.31    251.05 o 
   4   5   4      518.59      431.14    139.84 o 
   5   5   4      810.01      617.19    126.50 o 
   6   5   4      191.18      138.31    120.32 o 
   7   5   4     2202.49     2127.95    118.38 o 
   8   5   4     1257.65     1515.48    109.65 o 
   9   5   4      475.19      564.80    133.74 o 
  10   5   4       96.91       76.04    119.34 o 
  11   5   4     3203.55     3807.04    156.39 o 
  12   5   4      419.85      298.49    145.95 o 
  13   5   4     1869.22     1804.19    177.25 o 
  14   5   4       14.70       52.68    174.50 o 
  15   5   4      274.50      412.88    182.80 o 
  16   5   4        0.79      170.77    219.77 o 
   0   6   4     6788.19     7881.57    279.55 o 
   1   6   4      156.05      131.89    161.45 o 
   2   6   4      140.10      135.95    149.17 o 
   3   6   4       26.25       93.50    143.54 o 
   4   6   4     1033.24      957.72    128.65 o 
   5   6   4     1351.41     1480.36    129.94 o 
   6   6   4     2900.78     3273.92    141.19 o 
   7   6   4       25.11       73.09    131.13 o 
   8   6   4        9.14        5.28    122.40 o 
   9   6   4      236.57      185.18    129.58 o 
  10   6   4      778.54      828.56    155.13 o 
  11   6   4     1492.77     1487.59    147.78 o 
  12   6   4      398.07      356.25    172.59 o 
  13   6   4       12.20       45.53    152.97 o 
  14   6   4       24.52      125.26    186.27 o 
  15   6   4      425.33      373.73    193.70 o 
  16   6   4      106.54      413.25    257.33 o 
   1   7   4      758.69      584.40    153.00 o 
   2   7   4      694.18      574.30    145.65 o 
   3   7   4     4974.29     5391.40    182.27 o 
   4   7   4      174.09      259.93    149.05 o 
   5   7   4     3332.61     3469.22    145.45 o 
   6   7   4       85.79      160.01    137.50 o 
   7   7   4     5651.25     6340.44    286.74 o 
   8   7   4       29.51       64.02    133.63 o 
   9   7   4     1471.10     1476.24    152.66 o 
  10   7   4       48.90      106.13    154.46 o 
  11   7   4      504.18      335.56    184.99 o 
  12   7   4      262.76      214.76    161.12 o 
  13   7   4      190.77      209.16    169.79 o 
  14   7   4      160.34      255.16    200.56 o 
  15   7   4      160.64      255.07    228.60 o 
   0   8   4      750.40     1010.17    272.27 o 
   1   8   4     2241.38     2394.10    181.44 o 
   2   8   4      320.95      348.96    160.40 o 
   3   8   4      149.07      220.53    145.63 o 
   4   8   4     1303.60     1551.60    155.27 o 
   5   8   4        9.88       53.05    135.64 o 
   6   8   4      902.87     1023.57    158.60 o 
   7   8   4     1016.94     1025.99    171.30 o 
   8   8   4      330.34      241.29    161.58 o 
   9   8   4       51.79       95.38    179.24 o 
  10   8   4      442.42      337.31    167.73 o 
  11   8   4       14.89       90.66    190.24 o 
  12   8   4        7.95       68.96    180.02 o 
  13   8   4      335.99      156.13    215.83 o 
  14   8   4       73.50      220.18    240.30 o 
   1   9   4     3630.29     4133.93    271.36 o 
   2   9   4        0.43       10.03    236.57 o 
   3   9   4     1722.44     1962.11    215.92 o 
   4   9   4       60.59       86.30    206.17 o 
   5   9   4      747.62      784.37    191.17 o 
   6   9   4       61.36       78.58    172.38 o 
   7   9   4     1276.94     1141.29    203.02 o 
   8   9   4      307.69      311.72    187.33 o 
   9   9   4      282.99      311.18    196.44 o 
  10   9   4       28.68       72.67    199.30 o 
  11   9   4     1128.60      800.11    223.06 o 
  12   9   4      121.46      163.49    256.31 o 
   1  10   4      174.93      136.92    575.20 o 
   2  10   4      201.74      107.24    495.73 o 
   3  10   4      295.59      212.89    446.51 o 
   4  10   4      165.27      104.27    349.97 o 
   5  10   4       82.26      149.92    307.76 o 
   6  10   4      370.53      310.85    230.26 o 
   7  10   4       12.54      106.24    258.93 o 
   8  10   4        1.81       86.06    232.35 o 
   9  10   4      374.82      430.23    257.01 o 
  10  10   4      310.37      220.75    273.46 o 
  11  10   4      675.76      384.10    304.65 o 
   5  11   4      524.42      376.06    634.21 o 
   6  11   4       18.47        7.07    429.31 o 
   7  11   4      836.58      782.36    352.52 o 
   8  11   4       41.78       25.21    378.66 o 
   9  11   4      444.63      479.96    424.21 o 
   1   0   5     3272.80     3148.96    185.94 o 
   2   0   5     3171.67     3061.00    234.61 o 
   3   0   5     4449.87     3963.91    185.54 o 
   4   0   5      243.12      359.71    205.98 o 
   5   0   5     7052.75     7745.19    395.29 o 
   6   0   5     1461.76     1760.72    189.57 o 
   7   0   5     7363.96     7582.33    208.07 o 
   8   0   5      113.13      221.65    181.60 o 
   9   0   5     1713.80     1803.12    143.12 o 
  10   0   5     4646.74     5456.71    270.45 o 
  11   0   5     1732.64     1970.62    162.32 o 
  12   0   5      598.48      710.06    157.96 o 
  13   0   5      191.63       99.18    196.33 o 
  14   0   5       56.09      167.45    254.50 o 
  15   0   5      146.90      206.45    243.05 o 
  16   0   5      477.46      472.23    319.16 o 
  17   0   5      386.91      448.77    355.03 o 
   0   1   5    14895.32    14580.11    469.65 o 
   1   1   5     1305.65     1352.69    120.30 o 
   2   1   5    13612.47    13008.58    187.89 o 
   3   1   5        2.60       57.12    119.43 o 
   4   1   5     5923.51     6127.87    162.26 o 
   5   1   5      441.82      511.48    142.74 o 
   6   1   5     7792.46     8388.73    191.30 o 
   7   1   5      904.83      770.09    129.98 o 
   8   1   5     3268.40     3241.34    135.15 o 
   9   1   5        4.59      158.93     99.94 o 
  10   1   5     2697.35     3195.90    142.77 o 
  11   1   5      785.80      887.79    109.58 o 
  12   1   5     3795.99     3643.39    132.72 o 
  13   1   5      167.80      180.51    141.91 o 
  14   1   5      371.30      436.84    164.11 o 
  15   1   5      312.69      242.26    181.45 o 
  16   1   5      871.09      512.07    212.39 o 
  17   1   5      251.71       88.26    241.39 o 
   1   2   5     9421.08     9088.19    144.41 o 
   2   2   5    14211.18    14232.99    198.17 o 
   3   2   5     6177.30     5928.78    163.12 o 
   4   2   5     1540.82     1716.23    149.03 o 
   5   2   5     2171.86     2344.77    145.57 o 
   6   2   5     3070.38     3156.47    137.57 o 
   7   2   5     2222.00     2140.56    129.77 o 
   8   2   5      313.52      399.47    106.64 o 
   9   2   5      895.61     1173.24    130.65 o 
  10   2   5      872.81     1178.48    114.76 o 
  11   2   5     2150.72     2298.75    115.96 o 
  12   2   5     1179.09     1265.76    137.07 o 
  13   2   5      935.33      815.10    141.46 o 
  14   2   5      923.04      631.30    174.15 o 
  15   2   5      443.92      246.43    189.85 o 
  16   2   5      145.58      293.07    217.01 o 
  17   2   5      263.60      225.27    246.04 o 
   0   3   5     5019.80     5454.44    247.87 o 
   1   3   5      513.29      839.94    141.96 o 
   2   3   5     6069.78     6320.74    253.55 o 
   3   3   5      547.13      404.46    146.58 o 
   4   3   5     7337.48     7407.55    153.24 o 
   5   3   5        1.05       86.74    136.62 o 
   6   3   5    14518.40    14755.12    326.21 o 
   7   3   5     1034.02      984.52    122.95 o 
   8   3   5     4439.19     4235.91    144.89 o 
   9   3   5      229.30      441.70    118.12 o 
  10   3   5     1461.54     1841.48    112.50 o 
  11   3   5     1265.43     1326.90    111.96 o 
  12   3   5     1870.25     2266.96    201.46 o 
  13   3   5      230.71      260.36    146.57 o 
  14   3   5       85.60      337.99    161.48 o 
  15   3   5      144.80      267.38    190.17 o 
  16   3   5      854.65      531.33    218.50 o 
  17   3   5      106.96      290.38    290.80 o 
   1   4   5     3777.75     3967.14    151.16 o 
   2   4   5      639.57      578.80    142.61 o 
   3   4   5     3461.58     3391.23    175.44 o 
   4   4   5       22.08      106.79    132.43 o 
   5   4   5     3962.83     4010.84    158.76 o 
   6   4   5     1064.65      888.11    125.78 o 
   7   4   5     3964.22     3956.03    206.00 o 
   8   4   5        1.06       42.79    122.70 o 
   9   4   5     1026.21     1137.71    115.05 o 
  10   4   5     2217.54     2633.62    116.08 o 
  11   4   5     1464.94     1655.04    142.49 o 
  12   4   5      362.55      359.17    139.64 o 
  13   4   5      295.72      461.58    177.53 o 
  14   4   5        2.69      117.44    190.04 o 
  15   4   5      176.00      344.01    208.41 o 
  16   4   5      501.34      513.29    232.81 o 
   0   5   5    12389.02    14338.72    276.76 o 
   1   5   5      850.48      969.24    148.42 o 
   2   5   5    10792.60    10934.63    297.39 o 
   3   5   5      281.71      155.50    140.76 o 
   4   5   5     2547.66     2262.32    131.44 o 
   5   5   5      764.63      739.24    121.19 o 
   6   5   5     1714.14     1873.46    148.90 o 
   7   5   5      378.66      568.74    130.20 o 
   8   5   5     1437.57     1736.85    120.94 o 
   9   5   5       25.63       50.03    116.80 o 
  10   5   5     2281.88     2723.41    135.61 o 
  11   5   5      274.78      156.30    150.74 o 
  12   5   5     3104.19     3791.33    329.05 o 
  13   5   5       83.45      195.71    160.40 o 
  14   5   5      495.28      250.41    205.38 o 
  15   5   5      307.33      138.20    221.52 o 
  16   5   5      481.54      265.24    266.43 o 
   1   6   5     2686.51     2816.24    152.84 o 
   2   6   5     2471.16     2271.01    140.02 o 
   3   6   5     2968.98     2784.48    150.93 o 
   4   6   5     2059.86     2346.77    163.49 o 
   5   6   5     2069.62     2073.20    142.86 o 
   6   6   5     1207.76     1560.08    140.22 o 
   7   6   5     2337.06     2465.31    115.23 o 
   8   6   5      754.93      929.03    118.16 o 
   9   6   5      879.29      802.11    134.07 o 
  10   6   5       22.73       18.48    146.28 o 
  11   6   5      934.54      868.07    184.13 o 
  12   6   5      697.17      468.28    166.04 o 
  13   6   5      300.59       98.92    220.44 o 
  14   6   5      266.48      308.12    224.79 o 
  15   6   5      174.45      121.69    253.84 o 
   0   7   5     1792.28     2063.05    248.73 o 
   1   7   5      165.22      307.16    167.71 o 
   2   7   5     2072.81     2337.86    161.25 o 
   3   7   5      255.35      261.99    151.40 o 
   4   7   5     3421.53     3954.84    154.97 o 
   5   7   5        3.53      115.78    128.91 o 
   6   7   5     7493.43     8464.93    379.51 o 
   7   7   5      514.32      546.05    136.39 o 
   8   7   5     2122.65     2432.69    156.54 o 
   9   7   5      174.97      212.83    144.74 o 
  10   7   5      566.20      398.02    182.18 o 
  11   7   5      595.32      349.29    175.23 o 
  12   7   5      775.96      568.17    202.36 o 
  13   7   5      144.93      233.28    219.44 o 
  14   7   5       39.97      256.57    234.07 o 
   1   8   5     2829.00     3068.09    164.89 o 
   2   8   5       60.87      113.38    152.82 o 
   3   8   5     1617.39     1807.35    142.00 o 
   4   8   5      574.63      526.88    165.35 o 
   5   8   5      992.29     1097.35    156.67 o 
   6   8   5      402.01      402.38    162.30 o 
   7   8   5      852.78      651.53    156.85 o 
   8   8   5      153.07      201.76    176.62 o 
   9   8   5      308.06      275.17    176.33 o 
  10   8   5      267.95      321.14    206.52 o 
  11   8   5      787.02      524.27    194.65 o 
  12   8   5      102.13      155.06    224.23 o 
  13   8   5      324.18      343.67    249.89 o 
   0   9   5     2791.11     3161.23    306.12 o 
   1   9   5      123.78      157.71    181.25 o 
   2   9   5     3197.71     3509.45    194.24 o 
   3   9   5       32.80       17.64    172.86 o 
   4   9   5     1126.27      939.04    177.83 o 
   5   9   5      183.04      161.81    196.87 o 
   6   9   5      699.35      511.59    188.21 o 
   7   9   5      107.61      183.20    200.34 o 
   8   9   5      770.78      611.15    229.90 o 
   9   9   5        5.14       79.30    191.18 o 
  10   9   5      808.07      638.47    221.30 o 
  11   9   5      161.57      205.01    262.18 o 
  12   9   5      805.12      582.71    353.72 o 
   1  10   5      484.78      321.74    307.64 o 
   2  10   5       85.33       46.97    266.00 o 
   3  10   5      942.86      735.89    263.12 o 
   4  10   5     1004.62      769.20    267.14 o 
   5  10   5      979.16      747.84    291.39 o 
   6  10   5      257.45      228.37    251.66 o 
   7  10   5     1130.23      857.35    246.49 o 
   8  10   5      514.85      497.21    253.20 o 
   9  10   5      454.58      381.12    284.39 o 
  10  10   5       46.59      103.41    294.95 o 
   2  11   5      828.94      622.72    746.02 o 
   3  11   5        0.34       74.44    667.43 o 
   4  11   5      648.70      561.70    617.78 o 
   5  11   5       18.58       56.70    407.94 o 
   6  11   5     1215.94     1367.04    417.53 o 
   7  11   5      124.33       59.47    393.51 o 
   0   0   6     3820.76     4330.02    287.55 o 
   1   0   6     3509.70     3864.89    202.33 o 
   2   0   6    14440.54    14695.96    371.47 o 
   3   0   6       94.54       92.84    139.83 o 
   4   0   6    14912.72    15427.16    257.93 o 
   5   0   6     1465.42     1494.80    183.30 o 
   6   0   6    20321.37    22592.19    692.53 o 
   7   0   6     2874.13     2796.58    180.02 o 
   8   0   6    12777.02    13766.57    782.98 o 
   9   0   6      262.17      389.12    180.20 o 
  10   0   6     2188.14     2502.53    161.25 o 
  11   0   6      315.93      290.02    176.58 o 
  12   0   6     2229.40     2576.41    189.55 o 
  13   0   6      353.31      267.52    207.02 o 
  14   0   6      456.57      492.85    240.55 o 
  15   0   6      174.12      244.05    308.41 o 
  16   0   6      916.67     1094.56    358.46 o 
   1   1   6      370.56      241.47    137.27 o 
   2   1   6      795.65     1078.37    121.55 o 
   3   1   6      245.09      212.95    134.42 o 
   4   1   6      335.10      263.35    128.81 o 
   5   1   6      766.56      739.52    126.33 o 
   6   1   6     2137.74     1999.66    129.16 o 
   7   1   6        6.92       36.07    113.90 o 
   8   1   6       50.15       74.18    137.93 o 
   9   1   6        2.50       79.26    125.82 o 
  10   1   6     1341.26     1684.02    110.21 o 
  11   1   6      303.26      236.72    127.08 o 
  12   1   6      660.29      469.91    122.48 o 
  13   1   6        4.09      171.18    144.75 o 
  14   1   6      568.87      667.82    188.20 o 
  15   1   6       13.48      213.54    192.91 o 
  16   1   6     1028.92     1008.69    238.59 o 
   0   2   6    15353.30    15656.77    382.41 o 
   1   2   6      470.48      539.48    133.87 o 
   2   2   6    29326.59    31289.06    230.56 o 
   3   2   6        0.06        9.95    137.62 o 
   4   2   6     8676.77     9086.82    313.49 o 
   5   2   6      289.90      305.98    124.84 o 
   6   2   6     2858.04     2615.70    125.15 o 
   7   2   6      396.73      450.79    116.02 o 
   8   2   6     6744.12     7015.49    327.95 o 
   9   2   6       17.87       85.34    118.24 o 
  10   2   6     3890.05     4602.96    192.65 o 
  11   2   6      282.78      197.58    123.89 o 
  12   2   6     4555.89     5450.59    293.15 o 
  13   2   6       27.12      170.92    156.48 o 
  14   2   6     1755.29     1396.43    196.29 o 
  15   2   6        0.18      104.57    211.21 o 
  16   2   6      769.07      579.59    239.48 o 
   1   3   6      264.00      191.40    141.01 o 
   2   3   6      238.71      192.81    134.21 o 
   3   3   6       34.38       68.17    131.37 o 
   4   3   6      228.99      247.56    125.02 o 
   5   3   6      629.15      586.98    121.31 o 
   6   3   6     1336.29     1318.02    122.97 o 
   7   3   6        1.70      109.61    136.94 o 
   8   3   6      663.23      777.56    137.09 o 
   9   3   6        1.59       23.32    108.68 o 
  10   3   6     3341.54     4020.22    135.45 o 
  11   3   6      124.23      183.76    126.44 o 
  12   3   6      795.23      829.99    146.10 o 
  13   3   6        1.28      177.72    161.42 o 
  14   3   6      184.08      266.73    186.44 o 
  15   3   6       61.73      144.22    210.20 o 
  16   3   6      523.03      515.19    250.99 o 
   0   4   6     5628.20     5908.84    265.32 o 
   1   4   6     2125.39     2241.96    133.37 o 
   2   4   6    12580.74    13825.57    402.62 o 
   3   4   6       69.85       17.35    126.06 o 
   4   4   6     9095.06     8877.28    239.15 o 
   5   4   6     1056.21      972.16    131.02 o 
   6   4   6    10611.58    11327.88    264.56 o 
   7   4   6     1701.33     1851.08    136.38 o 
   8   4   6     7459.57     8065.47    357.72 o 
   9   4   6      171.36      184.60    110.32 o 
  10   4   6     1908.29     2137.48    131.61 o 
  11   4   6      162.96      132.56    128.10 o 
  12   4   6     2328.91     2223.15    170.20 o 
  13   4   6      308.29      421.09    184.05 o 
  14   4   6      563.38      198.94    209.67 o 
  15   4   6      105.23      403.86    241.45 o 
   1   5   6      275.37      395.09    136.30 o 
   2   5   6     2182.02     2081.42    127.02 o 
   3   5   6      221.45      284.87    153.93 o 
   4   5   6     1081.81     1123.12    146.63 o 
   5   5   6      430.19      575.22    136.43 o 
   6   5   6     1476.72     1743.62    137.93 o 
   7   5   6       24.47       49.54    115.08 o 
   8   5   6       21.69       55.44    121.85 o 
   9   5   6        8.56       49.24    130.29 o 
  10   5   6      177.63      165.64    131.98 o 
  11   5   6      280.68      292.21    148.97 o 
  12   5   6      350.78      285.24    172.20 o 
  13   5   6        0.86      235.96    196.55 o 
  14   5   6      644.36      766.80    225.97 o 
  15   5   6        0.27      182.13    261.59 o 
   0   6   6     3672.68     4340.97    285.43 o 
   1   6   6      206.55      448.92    151.28 o 
   2   6   6    10618.82    11483.47    484.67 o 
   3   6   6        1.53       71.57    144.24 o 
   4   6   6     6151.95     6831.63    227.51 o 
   5   6   6      206.74      179.87    137.83 o 
   6   6   6     4216.98     4649.96    275.74 o 
   7   6   6      119.02      151.86    148.24 o 
   8   6   6     5261.70     6336.56    292.93 o 
   9   6   6        3.66       72.78    130.31 o 
  10   6   6     1814.81     1624.70    163.12 o 
  11   6   6       83.25       88.63    169.83 o 
  12   6   6     1516.71     1091.79    193.25 o 
  13   6   6       43.33      160.14    222.46 o 
  14   6   6      619.47      487.39    248.57 o 
   1   7   6       73.09      132.39    140.87 o 
   2   7   6      309.82      255.06    136.55 o 
   3   7   6        4.18        0.08    132.70 o 
   4   7   6      137.38      156.15    160.07 o 
   5   7   6      244.76      214.24    142.96 o 
   6   7   6      535.94      497.49    152.39 o 
   7   7   6        0.63      105.98    127.87 o 
   8   7   6      434.16      293.55    156.22 o 
   9   7   6        3.61      104.35    165.88 o 
  10   7   6     1849.03     1427.20    183.81 o 
  11   7   6       31.38      171.82    203.36 o 
  12   7   6      389.10      469.32    214.22 o 
  13   7   6        0.25       29.38    253.20 o 
   0   8   6     5519.08     6070.63    274.91 o 
   1   8   6      615.94      576.72    167.23 o 
   2   8   6     6873.14     7630.53    198.80 o 
   3   8   6       20.72       43.13    174.65 o 
   4   8   6     2595.96     2812.31    158.92 o 
   5   8   6      392.66      291.08    155.12 o 
   6   8   6     1910.03     2015.66    172.27 o 
   7   8   6      405.96      350.62    162.93 o 
   8   8   6     1863.35     1831.97    182.06 o 
   9   8   6       54.12      171.71    192.06 o 
  10   8   6     1118.99      969.18    222.59 o 
  11   8   6       25.73      237.80    221.47 o 
  12   8   6     1640.40     1048.93    265.46 o 
   1   9   6      139.30      164.72    214.66 o 
   2   9   6      474.55      368.03    196.55 o 
   3   9   6       46.21       55.70    187.87 o 
   4   9   6      133.59      224.82    195.14 o 
   5   9   6      138.00      172.53    171.24 o 
   6   9   6      408.04      442.89    216.19 o 
   7   9   6       12.89       92.39    207.92 o 
   8   9   6       13.52       77.59    239.40 o 
   9   9   6        0.89       78.91    234.89 o 
  10   9   6      113.04      171.35    264.39 o 
   0  10   6      459.95      416.50    348.91 o 
   1  10   6       64.31      124.56    231.60 o 
   2  10   6     2161.41     2141.22    271.30 o 
   3  10   6        0.20       69.44    243.15 o 
   4  10   6     2444.08     2211.66    253.13 o 
   5  10   6       70.49       83.08    258.48 o 
   6  10   6     2487.76     2162.82    286.26 o 
   7  10   6       16.30      415.31    284.08 o 
   8  10   6     2100.82     1374.12    275.88 o 
   1  11   6       10.42       63.82    410.69 o 
   2  11   6        0.25       46.57    444.45 o 
   3  11   6       11.80      112.87    426.93 o 
   4  11   6       36.45      106.20    416.42 o 
   5  11   6       47.20      140.65    391.85 o 
   1   0   7      934.43      715.65    175.51 o 
   2   0   7       33.87       72.99    189.19 o 
   3   0   7    11212.21    11110.43    280.45 o 
   4   0   7     3336.83     3059.24    176.94 o 
   5   0   7     2032.88     2348.11    300.96 o 
   6   0   7      268.84      151.60    193.94 o 
   7   0   7     4111.30     3960.40    216.47 o 
   8   0   7      866.56     1148.01    172.74 o 
   9   0   7     3084.16     3339.28    192.63 o 
  10   0   7      333.14      429.54    172.10 o 
  11   0   7       77.63       39.09    175.56 o 
  12   0   7      227.41      507.99    207.85 o 
  13   0   7      558.11      408.93    228.35 o 
  14   0   7       68.64      234.61    250.34 o 
  15   0   7      610.19      477.89    326.53 o 
   0   1   7       57.33       46.43    172.36 o 
   1   1   7       30.47      149.96    121.48 o 
   2   1   7     2334.98     2180.95    129.73 o 
   3   1   7      164.96      235.90    124.22 o 
   4   1   7       62.65      128.91    117.01 o 
   5   1   7      630.93      808.38    138.28 o 
   6   1   7       52.29      207.72    135.57 o 
   7   1   7        2.52       14.28    129.15 o 
   8   1   7      452.52      552.24    120.95 o 
   9   1   7      320.79      272.82    125.73 o 
  10   1   7        4.66      131.03    122.93 o 
  11   1   7      393.61      248.90    121.42 o 
  12   1   7      456.63      397.23    143.66 o 
  13   1   7       53.54      142.27    165.53 o 
  14   1   7        9.77      138.24    191.61 o 
  15   1   7      468.60      459.81    233.36 o 
   1   2   7     6301.47     6425.14    151.16 o 
   2   2   7       14.11      279.10    130.80 o 
   3   2   7     3988.04     3638.07    182.51 o 
   4   2   7     2337.85     2199.73    126.65 o 
   5   2   7     1131.90     1230.68    141.44 o 
   6   2   7      295.74      343.71    130.24 o 
   7   2   7     2507.60     3012.97    134.76 o 
   8   2   7      843.25     1118.23    125.21 o 
   9   2   7     1268.39     1665.41    150.43 o 
  10   2   7      367.91      203.60    126.35 o 
  11   2   7     1510.59     1485.29    142.16 o 
  12   2   7       29.29      174.76    147.27 o 
  13   2   7     1298.00     1018.95    168.14 o 
  14   2   7       29.67      320.59    217.99 o 
  15   2   7      138.56      341.98    233.65 o 
   0   3   7      737.34      826.21    182.08 o 
   1   3   7       85.47      103.46    126.15 o 
   2   3   7      731.39      725.96    119.52 o 
   3   3   7       33.91       48.12    136.09 o 
   4   3   7      355.55      475.99    142.64 o 
   5   3   7      165.44      233.29    130.77 o 
   6   3   7      909.30     1266.09    128.48 o 
   7   3   7      147.79      232.88    122.78 o 
   8   3   7     1311.86     1117.36    190.65 o 
   9   3   7      743.51      729.23    130.45 o 
  10   3   7       10.56      119.99    122.91 o 
  11   3   7      373.86      410.67    149.94 o 
  12   3   7       54.20       72.10    150.22 o 
  13   3   7       20.23      125.88    165.90 o 
  14   3   7       21.62      179.29    208.43 o 
  15   3   7      215.45      437.45    266.27 o 
   1   4   7     1262.41     1709.70    157.19 o 
   2   4   7      305.53      495.48    152.19 o 
   3   4   7     7753.70     8520.42    217.90 o 
   4   4   7     1138.99     1248.74    142.93 o 
   5   4   7     1157.08     1395.96    134.11 o 
   6   4   7      287.24      289.15    125.89 o 
   7   4   7     2552.27     2609.67    135.85 o 
   8   4   7      325.90      250.47    145.23 o 
   9   4   7     2359.44     2558.28    153.46 o 
  10   4   7       47.95      179.14    145.53 o 
  11   4   7      175.71      195.51    155.00 o 
  12   4   7      100.89      110.18    170.82 o 
  13   4   7      545.21      486.87    205.36 o 
  14   4   7       85.77      189.59    240.32 o 
   0   5   7      821.26     1117.22    199.68 o 
   1   5   7        1.62      133.77    141.62 o 
   2   5   7     2167.16     2587.19    151.11 o 
   3   5   7      454.86      573.94    140.03 o 
   4   5   7        1.27       94.62    125.46 o 
   5   5   7      694.63      813.53    126.94 o 
   6   5   7       54.34      109.17    147.31 o 
   7   5   7       66.15       57.25    145.24 o 
   8   5   7       40.34       40.18    133.85 o 
   9   5   7       58.48       65.70    144.16 o 
  10   5   7        0.93      142.44    145.89 o 
  11   5   7      254.62      250.65    172.69 o 
  12   5   7      591.61      333.90    193.52 o 
  13   5   7       70.45      193.18    223.59 o 
  14   5   7       52.76      311.92    284.05 o 
   1   6   7     2388.28     2785.01    140.47 o 
   2   6   7      223.09      112.09    133.18 o 
   3   6   7     2347.51     2768.56    152.39 o 
   4   6   7      210.89      179.67    162.14 o 
   5   6   7     1372.82     1432.99    161.50 o 
   6   6   7       60.76       80.14    148.27 o 
   7   6   7     2013.91     1897.45    147.76 o 
   8   6   7       95.06      112.77    166.32 o 
   9   6   7      712.46      532.28    147.60 o 
  10   6   7      648.43      284.33    192.08 o 
  11   6   7      590.54      668.83    176.93 o 
  12   6   7        1.58       37.49    203.38 o 
  13   6   7      558.77      273.18    266.99 o 
   0   7   7      432.45      435.40    242.66 o 
   1   7   7       17.06      123.08    162.31 o 
   2   7   7      248.68      160.76    115.44 o 
   3   7   7       53.19       55.34    168.93 o 
   4   7   7      250.50       84.68    150.46 o 
   5   7   7       23.14      146.87    154.84 o 
   6   7   7      538.73      361.20    167.86 o 
   7   7   7      193.78      176.22    159.85 o 
   8   7   7      687.03      604.05    170.29 o 
   9   7   7      417.32      436.10    177.94 o 
  10   7   7        1.61       97.44    212.48 o 
  11   7   7      170.00      298.29    218.90 o 
  12   7   7        6.68      177.28    276.41 o 
   1   8   7     1281.99     1275.18    207.37 o 
   2   8   7      661.17      608.04    193.11 o 
   3   8   7     2856.10     3303.72    211.41 o 
   4   8   7        8.98       74.54    187.14 o 
   5   8   7      301.74      247.20    176.71 o 
   6   8   7      191.52      213.59    195.19 o 
   7   8   7      753.50      629.02    187.53 o 
   8   8   7        8.99      101.93    195.85 o 
   9   8   7     1070.45     1031.36    222.74 o 
  10   8   7       34.90      225.24    232.57 o 
   0   9   7      178.90       94.16    305.69 o 
   1   9   7        6.40       31.75    221.54 o 
   2   9   7      484.10      467.28    233.23 o 
   3   9   7      113.23      174.48    216.15 o 
   4   9   7        7.97      124.88    202.44 o 
   5   9   7      245.56      222.73    208.42 o 
   6   9   7        6.09       76.29    220.68 o 
   7   9   7       10.65      108.81    224.18 o 
   8   9   7       42.60      277.32    242.19 o 
   9   9   7       44.64       67.62    289.39 o 
   1  10   7      554.19      517.90    259.90 o 
   2  10   7      265.97      287.53    245.01 o 
   3  10   7      859.74      643.68    247.95 o 
   4  10   7        3.36       60.44    240.84 o 
   5  10   7      856.63      755.53    278.83 o 
   6  10   7        5.00       30.81    292.80 o 
   0  11   7        1.18      172.79    570.23 o 
   1  11   7        4.55      181.92    984.79 o 
   0   0   8    11779.59    13029.83    338.80 o 
   1   0   8      130.90      132.48    195.36 o 
   2   0   8     5187.52     5895.43    287.77 o 
   3   0   8      773.94      694.31    193.11 o 
   4   0   8     3850.96     3753.98    320.17 o 
   5   0   8       80.45      173.77    177.19 o 
   6   0   8     3176.76     3509.19    240.29 o 
   7   0   8      275.38       61.71    201.94 o 
   8   0   8     1408.59     1356.03    200.05 o 
   9   0   8      723.95      415.52    204.32 o 
  10   0   8     1348.48     1295.57    233.15 o 
  11   0   8     1013.46      694.09    230.86 o 
  12   0   8     1633.79     1387.46    235.59 o 
  13   0   8        1.98      140.98    259.47 o 
  14   0   8     1060.69     1377.87    291.78 o 
   1   1   8     2963.93     3472.32    146.04 o 
   2   1   8      151.74      315.19    135.14 o 
   3   1   8     2211.69     2491.11    150.56 o 
   4   1   8      669.21      708.40    129.82 o 
   5   1   8      871.88     1219.29    181.40 o 
   6   1   8       17.10      105.50    124.85 o 
   7   1   8     1650.73     1719.64    145.97 o 
   8   1   8      516.98      460.10    139.14 o 
   9   1   8      344.02      196.21    137.00 o 
  10   1   8      459.03      271.65    166.05 o 
  11   1   8      984.57      791.57    150.56 o 
  12   1   8      116.91       85.32    166.36 o 
  13   1   8      412.86      337.28    187.44 o 
  14   1   8      332.14      454.41    209.19 o 
   0   2   8     1112.37     1625.62    199.33 o 
   1   2   8     2265.16     2762.60    143.08 o 
   2   2   8     5530.95     5918.76    151.39 o 
   3   2   8      342.50      404.18    134.64 o 
   4   2   8     6563.45     7301.59    296.96 o 
   5   2   8       39.81       76.59    124.89 o 
   6   2   8     1722.60     1986.71    138.28 o 
   7   2   8      628.14      498.60    144.99 o 
   8   2   8     5436.70     6052.94    325.94 o 
   9   2   8      142.46       10.14    143.53 o 
  10   2   8     2037.52     1602.13    165.63 o 
  11   2   8       35.07      142.87    159.16 o 
  12   2   8      152.56      138.47    164.88 o 
  13   2   8      460.23      467.48    184.19 o 
  14   2   8     1021.60      542.18    221.81 o 
   1   3   8      774.28      994.28    134.88 o 
   2   3   8        8.83       96.00    128.36 o 
   3   3   8     1882.99     2143.44    132.67 o 
   4   3   8     1726.44     1874.84    130.80 o 
   5   3   8     2177.56     2283.91    141.00 o 
   6   3   8        3.70       78.54    142.15 o 
   7   3   8     3003.43     3242.39    216.34 o 
   8   3   8      178.27      262.67    148.02 o 
   9   3   8      346.79      237.94    175.38 o 
  10   3   8      175.13       96.65    145.95 o 
  11   3   8      357.05      347.93    164.69 o 
  12   3   8       18.74      235.60    187.74 o 
  13   3   8      116.67      218.65    213.32 o 
  14   3   8      264.92        0.08    801.52 o 
   0   4   8     6949.17     7799.37    207.50 o 
   1   4   8       14.76      295.88    138.31 o 
   2   4   8     3188.35     3298.98    134.57 o 
   3   4   8      120.23      172.89    131.02 o 
   4   4   8     3010.21     3546.58    211.08 o 
   5   4   8      189.21       83.09    151.10 o 
   6   4   8     2967.53     3138.41    206.44 o 
   7   4   8       96.42      115.89    140.71 o 
   8   4   8     1414.38     1124.74    169.16 o 
   9   4   8      248.10      117.20    155.33 o 
  10   4   8     1081.02      861.36    168.04 o 
  11   4   8      568.65      444.31    170.19 o 
  12   4   8     1043.89      714.19    190.18 o 
  13   4   8        2.66       94.48    234.24 o 
   1   5   8     3321.92     3796.97    163.44 o 
   2   5   8      149.16       96.07    152.46 o 
   3   5   8     1457.77     1571.75    151.87 o 
   4   5   8       57.49      613.64    279.08 o 
   5   5   8      161.89      148.29    150.21 o 
   6   5   8       25.76       99.46    151.41 o 
   7   5   8      478.56      344.60    175.12 o 
   8   5   8      523.35     1385.96    391.83 o 
   9   5   8      246.77      281.92    176.28 o 
  10   5   8      396.88      342.16    173.94 o 
  11   5   8     1001.62      693.78    191.55 o 
  12   5   8      165.35      438.59    218.45 o 
   0   6   8     1467.61     1490.49    234.87 o 
   1   6   8      579.19      433.22    160.06 o 
   2   6   8     3671.54     3915.86    176.79 o 
   3   6   8       10.39       70.78    150.71 o 
   4   6   8     3152.89     3075.43    168.85 o 
   5   6   8       10.12      144.73    172.81 o 
   6   6   8      569.33      329.21    164.96 o 
   7   6   8      582.12      494.42    169.21 o 
   8   6   8     2099.76     1795.76    199.80 o 
   9   6   8       13.17       68.82    164.31 o 
  10   6   8     1039.98      725.25    197.50 o 
  11   6   8       94.48      306.91    206.56 o 
   1   7   8      272.95      318.88    179.60 o 
   2   7   8        4.98       84.44    185.85 o 
   3   7   8      949.34      802.98    192.04 o 
   4   7   8      894.98      602.15    180.42 o 
   5   7   8     1323.37      950.97    200.59 o 
   6   7   8        8.01       81.05    196.65 o 
   7   7   8     1634.14     1226.62    166.81 o 
   8   7   8       48.39      129.92    202.68 o 
   9   7   8      209.42      190.71    212.40 o 
  10   7   8       92.12      250.74    224.50 o 
   0   8   8     1799.49     1531.87    336.18 o 
   1   8   8       20.98      175.16    217.41 o 
   2   8   8      929.13      683.01    222.35 o 
   3   8   8       85.78      289.57    230.01 o 
   4   8   8     1382.30      798.91    225.97 o 
   5   8   8      268.38      304.24    207.72 o 
   6   8   8     1763.92     1395.74    225.06 o 
   7   8   8        0.77      227.56    217.24 o 
   8   8   8      931.82      638.40    242.02 o 
   9   8   8        2.14      185.32    273.35 o 
   1   9   8      994.12      817.42    251.46 o 
   2   9   8        1.64      141.88    247.84 o 
   3   9   8      570.01      416.50    240.51 o 
   4   9   8       22.65      122.64    233.65 o 
   5   9   8      150.85      249.33    266.43 o 
   6   9   8        0.17      169.23    248.32 o 
   0  10   8      810.09      698.60    411.92 o 
   1  10   8       48.07       85.90    295.71 o 
   2  10   8     1296.25      992.55    307.72 o 
   1   0   9      563.99      621.34    195.72 o 
   2   0   9      431.25      431.67    202.90 o 
   3   0   9      600.17      662.93    212.14 o 
   4   0   9       19.07      201.60    203.34 o 
   5   0   9      212.69      134.30    203.25 o 
   6   0   9      670.66      330.31    222.37 o 
   7   0   9      536.11      376.41    227.49 o 
   8   0   9      952.77      658.80    255.91 o 
   9   0   9      486.63      543.72    228.43 o 
  10   0   9       28.63      351.63    260.31 o 
  11   0   9       11.31      160.90    269.75 o 
  12   0   9      480.98      592.01    307.45 o 
  13   0   9      190.22      135.34    500.63 o 
   0   1   9     7422.73     7999.94    219.02 o 
   1   1   9      383.28      553.37    143.36 o 
   2   1   9     3615.51     4363.91    190.62 o 
   3   1   9       13.24       23.29    150.88 o 
   4   1   9     4122.97     4694.25    190.15 o 
   5   1   9       33.01       17.32    143.57 o 
   6   1   9     4359.64     4479.72    214.52 o 
   7   1   9       12.85       82.24    162.78 o 
   8   1   9     1696.93     1500.09    169.71 o 
   9   1   9      180.07      134.07    172.02 o 
  10   1   9     2016.29     1592.54    189.03 o 
  11   1   9       33.83      237.22    176.74 o 
  12   1   9     1030.43      665.66    206.02 o 
  13   1   9       27.00      239.39    258.57 o 
   1   2   9        2.30      202.11    150.71 o 
   2   2   9       65.47      150.84    151.06 o 
   3   2   9      292.60      239.63    151.87 o 
   4   2   9       96.82      208.50    143.98 o 
   5   2   9     1585.40     1735.92    165.19 o 
   6   2   9      187.21      200.13    145.63 o 
   7   2   9      414.23      271.31    166.36 o 
   8   2   9      227.55      253.57    161.76 o 
   9   2   9        6.15       62.93    187.55 o 
  10   2   9      305.53      159.71    162.46 o 
  11   2   9        4.73      217.55    182.62 o 
  12   2   9      614.66      374.26    209.65 o 
   0   3   9     6618.31     7886.20    243.53 o 
   1   3   9        7.31      185.12    149.11 o 
   2   3   9     3244.76     3516.51    166.68 o 
   3   3   9      688.09      548.41    149.88 o 
   4   3   9     3817.67     4118.50    217.47 o 
   5   3   9       23.44       74.16    144.70 o 
   6   3   9     3905.97     3619.15    202.56 o 
   7   3   9       47.03      207.63    163.47 o 
   8   3   9     1178.42      852.57    174.29 o 
   9   3   9        7.59       76.34    193.02 o 
  10   3   9     1387.74     1067.79    194.23 o 
  11   3   9      217.12      295.92    200.42 o 
  12   3   9      872.10      528.58    222.22 o 
   1   4   9      102.60      110.67    158.68 o 
   2   4   9      297.20      261.12    147.09 o 
   3   4   9      403.44      259.19    148.72 o 
   4   4   9       20.14       83.31    163.60 o 
   5   4   9       12.24      137.58    170.93 o 
   6   4   9      396.13      317.60    167.89 o 
   7   4   9      106.32       91.35    171.97 o 
   8   4   9      641.16      482.35    191.94 o 
   9   4   9      420.56      494.92    207.12 o 
  10   4   9       37.13      264.62    186.05 o 
  11   4   9        0.81      135.41    221.54 o 
   0   5   9     4465.73     4888.12    266.72 o 
   1   5   9      596.37      637.44    182.09 o 
   2   5   9     2385.81     2261.86    192.96 o 
   3   5   9      134.48      137.97    175.37 o 
   4   5   9     2518.39     2316.59    185.56 o 
   5   5   9       95.06       26.92    178.03 o 
   6   5   9     2588.78     2001.52    198.62 o 
   7   5   9        0.40       24.23    190.76 o 
   8   5   9     1340.78      797.02    214.80 o 
   9   5   9      379.83      148.46    204.69 o 
  10   5   9     1512.21     1208.25    223.32 o 
  11   5   9        4.41      163.37    485.65 o 
   1   6   9      266.64      275.72    189.09 o 
   2   6   9       26.32      101.49    170.40 o 
   3   6   9       85.90      158.40    192.96 o 
   4   6   9      100.14      292.14    201.28 o 
   5   6   9      295.23      296.87    202.94 o 
   6   6   9      168.36      201.84    205.23 o 
   7   6   9       13.11      196.15    217.35 o 
   8   6   9      162.24      325.58    218.01 o 
   9   6   9        0.53       46.13    217.69 o 
  10   6   9      164.35        0.08    484.93 o 
   0   7   9     3006.77     2240.89    319.40 o 
   1   7   9        8.85      288.82    224.11 o 
   2   7   9     1591.92     1084.40    214.83 o 
   3   7   9      410.32      256.05    205.07 o 
   4   7   9     1907.34     1442.55    227.82 o 
   5   7   9       12.80      143.09    222.88 o 
   6   7   9     1966.97     1412.99    209.47 o 
   7   7   9       13.18      252.23    241.87 o 
   8   7   9      618.58      578.78    261.62 o 
   1   8   9       30.81      142.60    228.41 o 
   2   8   9      115.67      299.62    235.47 o 
   3   8   9      144.67       83.74    243.12 o 
   4   8   9        8.07      224.39    269.40 o 
   5   8   9       91.45      201.68    251.80 o 
   6   8   9      100.69      482.93    303.98 o 
   0   9   9     1609.68      825.03    430.57 o 
   1   9   9      153.51      538.96    323.85 o 
   2   9   9     1032.28      946.29    926.32 o 
   0   0  10     1024.64      738.93    346.76 o 
   1   0  10       48.69       22.99    237.34 o 
   2   0  10      205.99      268.07    243.29 o 
   3   0  10      643.52      536.65    259.04 o 
   4   0  10      277.91      205.71    242.61 o 
   5   0  10      178.96      240.65    247.18 o 
   6   0  10       40.08      306.45    261.58 o 
   7   0  10       88.14      350.56    275.49 o 
   8   0  10      276.62      260.70    278.64 o 
   9   0  10        1.08      567.26    302.19 o 
  10   0  10       10.97        0.08    339.58 o 
  11   0  10        1.54      256.88    295.71 o 
   1   1  10     1710.84     1466.33    181.15 o 
   2   1  10        0.24      105.17    175.48 o 
   3   1  10      537.69      361.44    174.95 o 
   4   1  10       54.33       13.34    171.30 o 
   5   1  10     2823.49     2311.75    175.51 o 
   6   1  10       15.91      102.47    185.06 o 
   7   1  10      642.58      411.53    194.74 o 
   8   1  10        7.72      111.82    192.41 o 
   9   1  10      834.08      583.85    209.21 o 
  10   1  10       60.70      269.95    239.79 o 
   0   2  10      474.43      385.71    275.15 o 
   1   2  10       17.93      126.90    179.71 o 
   2   2  10       19.37      200.05    177.64 o 
   3   2  10       39.30       96.48    175.40 o 
   4   2  10       56.98      193.85    169.16 o 
   5   2  10       63.60      177.18    166.06 o 
   6   2  10       17.38      152.81    194.67 o 
   7   2  10      296.19      251.16    192.74 o 
   8   2  10        9.13      102.87    209.06 o 
   9   2  10      273.72      409.04    209.97 o 
  10   2  10        3.61      252.33    232.30 o 
   1   3  10     2777.73     2753.77    181.59 o 
   2   3  10       34.73      268.90    172.95 o 
   3   3  10      707.57      529.73    176.93 o 
   4   3  10        4.03       68.22    183.12 o 
   5   3  10     1404.51      905.31    196.28 o 
   6   3  10       36.12      132.20    196.50 o 
   7   3  10      126.47      168.48    206.21 o 
   8   3  10       36.47      248.18    207.06 o 
   9   3  10      591.08      204.29    237.68 o 
  10   3  10       96.46      498.73    270.38 o 
   0   4  10      486.22      576.21    261.75 o 
   1   4  10        2.67      174.86    186.28 o 
   2   4  10      191.75      279.23    193.73 o 
   3   4  10      179.84      202.57    204.31 o 
   4   4  10      135.04        0.08    198.71 o 
   5   4  10       46.94      142.87    190.67 o 
   6   4  10       70.71      118.37    210.94 o 
   7   4  10       83.84      286.87    209.63 o 
   8   4  10      179.86      175.30    250.00 o 
   9   4  10       28.75      420.24    248.55 o 
   1   5  10      670.21      236.86    207.36 o 
   2   5  10       20.16       35.90    205.69 o 
   3   5  10      318.63      216.20    199.45 o 
   4   5  10      139.23       95.37    216.22 o 
   5   5  10     2498.30     2129.82    229.34 o 
   6   5  10        3.35      107.22    233.96 o 
   7   5  10      891.82      467.99    250.39 o 
   8   5  10       54.36      140.27    266.84 o 
   0   6  10      103.61      129.20    313.53 o 
   1   6  10        8.38       77.37    237.65 o 
   2   6  10        1.04      217.85    231.15 o 
   3   6  10       52.50      251.88    231.01 o 
   4   6  10        1.24      122.34    236.33 o 
   5   6  10        4.51      301.85    261.73 o 
   6   6  10       77.35      119.12    248.48 o 
   7   6  10      124.01        0.08    738.52 o 
   1   7  10     1498.27     1163.41    253.67 o 
   2   7  10       18.22       88.80    265.75 o 
   3   7  10      520.08      227.99    245.34 o 
   4   7  10       18.97      207.75    283.42 o 
   1   0  11     1354.66      969.87    291.38 o 
   2   0  11      126.09      316.78    282.66 o 
   3   0  11      349.73      296.92    284.82 o 
   4   0  11      480.16      173.10    306.96 o 
   5   0  11      574.07      639.48    337.98 o 
   6   0  11       28.76       57.87    307.85 o 
   7   0  11      162.00      118.30    337.01 o 
   8   0  11        2.70      625.15    362.88 o 
   0   1  11     2159.12     1922.40    338.86 o 
   1   1  11      123.16      421.95    206.01 o 
   2   1  11     1281.42      794.77    212.62 o 
   3   1  11       51.99      166.16    209.12 o 
   4   1  11     2089.29     1578.37    207.24 o 
   5   1  11       39.71      299.95    232.11 o 
   6   1  11     1513.93     1257.06    224.35 o 
   7   1  11        0.77      191.97    241.83 o 
   8   1  11      866.79      455.53    371.43 o 
   1   2  11      145.08      399.20    203.62 o 
   2   2  11       48.22      168.95    210.98 o 
   3   2  11     1353.47      925.57    229.86 o 
   4   2  11        5.55       52.43    218.84 o 
   5   2  11      287.38      430.39    223.71 o 
   6   2  11       28.53      392.39    235.37 o 
   7   2  11      332.54      252.38    248.50 o 
   8   2  11      386.36      562.89    525.03 o 
   0   3  11     3375.67     2798.08    319.98 o 
   1   3  11       60.09      325.89    235.75 o 
   2   3  11     1484.89     1054.89    237.34 o 
   3   3  11      193.88      245.31    225.29 o 
   4   3  11     1272.59      966.01    234.18 o 
   5   3  11      158.63      150.02    239.02 o 
   6   3  11      756.88      530.80    251.20 o 
   7   3  11        0.79      259.51    335.76 o 
   1   4  11      795.37      469.93    228.62 o 
   2   4  11       21.08       62.35    245.47 o 
   3   4  11      233.78      339.78    240.42 o 
   4   4  11      182.99      539.26    247.80 o 
   5   4  11      543.34      232.46    245.57 o 
   6   4  11       22.80       71.92    386.92 o 
   0   5  11      741.34      608.05    373.25 o 
   1   5  11       79.57      426.09    266.52 o 
   2   5  11      696.31      581.02    248.09 o 
   3   5  11        1.92      129.98    270.56 o 
   4   5  11     1685.84     1000.70    329.74 o 
   0   0  12     1610.12     2002.62    531.16 o 
   1   0  12        6.28      428.16    375.86 o 
   2   0  12     1933.83     1803.97    362.91 o 
   3   0  12        0.07        0.08    565.78 o 
   1   1  12       26.35      284.67    266.92 o 
   2   1  12       27.15      363.22    279.47 o 
   3   1  12      115.42      552.81    460.53 o 
   0   2  12     1068.67     1316.11    408.33 o 
   1   2  12       34.31      244.30    306.07 o 
                                                 
